# Supplementary material for: (2Z)-2-(4-Methyl­phen­yl)-3-(2-naphth­yl)prop-2-enenitrile
Source: Acta Crystallogr Sect E Struct Rep Online. 2009 Sep 9;65(Pt 10):o2409. doi: 10.1107/S1600536809034229 (PMC2970233; doi:10.1107/S1600536809034229)
Supplement: Supplementary file 1 [file e-65-o2409-sup1.cif]

##############################################################################
###                                                                        ###
###        Electronic paper (Acta Crystallographica Section E)             ###
###                                                                        ###
##############################################################################
#                                                                            #
# This CIF contains the data in a paper accepted for publication in Acta     #
# Crystallographica Section E. It conforms to the requirements of Notes      #
# for Authors for Section E, and has been peer reviewed under the auspices   #
# of the IUCr Commission on Journals.                                        #
#                                                                            #
# Full details of the Crystallographic Information File format               #
# are given in the paper "The Crystallographic Information File (CIF):       #
# a New Standard Archive File for Crystallography" by S. R. Hall, F. H.      #
# Allen and I. D. Brown [Acta Cryst. (1991), A47, 655-685].                  #
#                                                                            #
# The current version of the core CIF dictionary is obtainable from          #
# ftp://ftp.iucr.org/pub/cif_core.dic. The current version number is 2.4.    #
#                                                                            #
# Software is freely available for graphical display of the structure(s) in  #
# this CIF.  For information consult the CIF home page http://www.iucr.org/  #
# cif/home.html                                                              #
#                                                                            #
# This file may be used for bona fide research purposes within the           #
# scientific community so long as proper attribution is given to the journal # 
# article from which it was obtained.                                        #
#                                                                            #
##############################################################################
                                             
data_global
_audit_creation_method     'PLATON <TABLE ACC> option'
_journal_date_recd_electronic     2009-08-25
_journal_date_accepted     2009-08-26
_journal_name_full     'Acta Crystallographica, Section E'
_journal_year     2009
_journal_volume     65
_journal_issue     10
_journal_page_first     o2409
_journal_page_last     o2409
_journal_paper_category     QO
_journal_coeditor_code     HB5070
_publ_contact_author_name
;
Mehmet Akkurt
;
_publ_contact_author_address
; Department of Physics
  Faculty of Arts and Sciences
  Erciyes University
  38039 Kayseri
  Turkey
;
_publ_contact_author_email     akkurt@erciyes.edu.tr
_publ_contact_author_fax     '+90-352-4374933'
_publ_contact_author_phone     '+90-352-4374901 extra 33106'
_publ_section_title
;
(2<i>Z</i>)-2-(4-Methylphenyl)-3-(2-naphthyl)prop-2-enenitrile
;
loop_
    _publ_author_name
    _publ_author_address
    'Abdullah Mohamed Asiri'
;
Chemistry Department
Faculty of Science
King Abdul-Aziz University
PO Box 80203
Jeddah 21589
Saudi Arabia
;
    'Mehmet Akkurt'
; Department of Physics
  Faculty of Arts and Sciences
  Erciyes University
  38039 Kayseri
  Turkey
;
    'Islam Ullah Khan'
;
Department of Chemistry,
Government College University,
Lahore
Pakistan
;
    'Muhammad N. Arshad'
;
Department of Chemistry,
Government College University,
Lahore
Pakistan
;
    'Salman A. Khan'
;
Chemistry Department
Faculty of Science
King Abdul-Aziz University
PO Box 80203
Jeddah 21589
Saudi Arabia
;
data_I
_chemical_name_systematic
;
(2<i>Z</i>)-2-(4-Methylphenyl)-3-(2-naphthyl)prop-2-enenitrile
;
_chemical_name_common     ?
_chemical_formula_moiety     'C20 H15 N'
_chemical_formula_sum     'C20 H15 N'
_chemical_formula_structural     ?
_chemical_formula_iupac     'C20 H15 N'
_chemical_formula_weight     269.33
_chemical_melting_point     ?
_symmetry_cell_setting     orthorhombic
_symmetry_space_group_name_H-M     'P c a 21'
_symmetry_space_group_name_Hall     'P 2c -2ac'
loop_
    _symmetry_equiv_pos_site_id
    _symmetry_equiv_pos_as_xyz
    1 x,y,z
    2 -x,-y,1/2+z
    3 1/2-x,y,1/2+z
    4 1/2+x,-y,z
_cell_length_a     12.3194(11)
_cell_length_b     16.4796(16)
_cell_length_c     7.2596(7)
_cell_angle_alpha     90
_cell_angle_beta     90
_cell_angle_gamma     90
_cell_volume     1473.8(2)
_cell_formula_units_Z     4
_cell_measurement_reflns_used     1202
_cell_measurement_theta_min     3.31
_cell_measurement_theta_max     19.22
_cell_measurement_temperature     296(2)
_cell_special_details
;
;
_exptl_crystal_description     'prism'
_exptl_crystal_colour     'pale yellow'
_exptl_crystal_size_max     0.37
_exptl_crystal_size_mid     0.28
_exptl_crystal_size_min     0.13
_exptl_crystal_size_rad     ?
_exptl_crystal_density_diffrn     1.214
_exptl_crystal_density_meas     ?
_exptl_crystal_density_method     'Not Measured'
_exptl_crystal_F_000     568
_exptl_absorpt_coefficient_mu     0.070
_exptl_absorpt_correction_type     'none'
_exptl_absorpt_process_details     ?
_exptl_absorpt_correction_T_min     ?
_exptl_absorpt_correction_T_max     ?
_exptl_special_details
;
;
_diffrn_ambient_temperature     296(2)
_diffrn_radiation_type     'MoK\a'
_diffrn_radiation_wavelength     0.71073
_diffrn_radiation_source     'sealed tube'
_diffrn_radiation_monochromator     'graphite'
_diffrn_measurement_device_type     'Bruker Kappa APEXII CCD'
_diffrn_measurement_method     '\f and \w'
_diffrn_reflns_number     16248
_diffrn_reflns_av_R_equivalents     0.0915
_diffrn_reflns_av_sigmaI/netI     0.1160
_diffrn_reflns_theta_min     1.24
_diffrn_reflns_theta_max     28.31
_diffrn_reflns_theta_full     28.31
_diffrn_measured_fraction_theta_max     0.999
_diffrn_measured_fraction_theta_full     0.999
_diffrn_reflns_limit_h_min     -16
_diffrn_reflns_limit_h_max     16
_diffrn_reflns_limit_k_min     -21
_diffrn_reflns_limit_k_max     21
_diffrn_reflns_limit_l_min     -9
_diffrn_reflns_limit_l_max     9
_diffrn_reflns_reduction_process
;
;
_diffrn_standards_number     0
_diffrn_standards_interval_count     .
_diffrn_standards_interval_time     .
_diffrn_standards_decay_%     ?
_refine_special_details
;
Refinement on <i>F</i>\^2\^ for ALL reflections except those flagged by the user
for potential systematic errors. Weighted <i>R</i>-factors <i>wR</i> and all
goodnesses of fit <i>S</i> are based on <i>F</i>\^2\^, conventional
<i>R</i>-factors <i>R</i> are based on <i>F</i>, with <i>F</i> set to zero for
negative <i>F</i>\^2\^. The observed criterion of <i>F</i>\^2\^ >
\s(<i>F</i>\^2\^) is used only for calculating -<i>R</i>-factor-obs
<i>etc</i>. and is not relevant to the choice of reflections for refinement.
<i>R</i>-factors based on <i>F</i>\^2\^ are statistically about twice as large
as those based on <i>F</i>, and <i>R</i>-factors based on ALL data will be
even larger.
;
_reflns_number_total     3659
_reflns_number_gt     1549
_reflns_threshold_expression     I>2\s(I)
_refine_ls_structure_factor_coef     Fsqd
_refine_ls_matrix_type     full
_refine_ls_R_factor_all     0.1849
_refine_ls_R_factor_gt     0.0583
_refine_ls_wR_factor_gt     0.1152
_refine_ls_wR_factor_ref     0.1743
_refine_ls_goodness_of_fit_ref     0.951
_refine_ls_restrained_S_all     0.950
_refine_ls_number_reflns     3659
_refine_ls_number_parameters     192
_refine_ls_number_restraints     1
_refine_ls_number_constraints     ?
_refine_ls_hydrogen_treatment     constr
_refine_ls_weighting_scheme     'calc'
_refine_ls_weighting_details
                 'calc w=1/[\s^2^(Fo^2^)+(0.0732P)^2^] where P=(Fo^2^+2Fc^2^)/3'
_atom_sites_solution_hydrogens     'geom'
_atom_sites_solution_primary     'direct'
_atom_sites_solution_secondary     'difmap'
_refine_ls_shift/su_max     0.000
_refine_ls_shift/su_mean     0.000
_refine_diff_density_max     0.211
_refine_diff_density_min     -0.206
_refine_ls_extinction_method     ?
_refine_ls_abs_structure_details     ?
_refine_ls_abs_structure_Flack     none
loop_
    _atom_type_symbol
    _atom_type_description
    _atom_type_scat_dispersion_real
    _atom_type_scat_dispersion_imag
    _atom_type_scat_source
    N N 0.0061 0.0033 'International Tables Vol C Tables 4.2.6.8 and 6.1.1.4'
    H H 0.0000 0.0000 'International Tables Vol C Tables 4.2.6.8 and 6.1.1.4'
    C C 0.0033 0.0016 'International Tables Vol C Tables 4.2.6.8 and 6.1.1.4'
_computing_data_collection     'APEX2 (Bruker, 2007)'
_computing_cell_refinement     'SAINT (Bruker, 2007)'
_computing_data_reduction     'SAINT (Bruker, 2007)'
_computing_structure_solution     'SHELXS97 (Sheldrick, 2008)'
_computing_structure_refinement     'SHELXL97 (Sheldrick, 2008)'
_computing_molecular_graphics     'ORTEP-3 for Windows (Farrugia, 1997)'
_computing_publication_material
                                'WinGX (Farrugia, 1999) and PLATON (Spek, 2009)'
loop_
    _atom_site_type_symbol
    _atom_site_label
    _atom_site_fract_x
    _atom_site_fract_y
    _atom_site_fract_z
    _atom_site_U_iso_or_equiv
    _atom_site_thermal_displace_type
    _atom_site_calc_flag
    _atom_site_refinement_flags
    _atom_site_occupancy
    N N1 0.2102(3) 0.2374(2) 0.2270(6) 0.0755(18) Uani . . 1.000
    C C1 0.4123(2) 0.4123(2) 0.3160(5) 0.0387(11) Uani . . 1.000
    C C2 0.4702(2) 0.4813(2) 0.2783(5) 0.0384(11) Uani . . 1.000
    C C3 0.4291(3) 0.5598(2) 0.3140(5) 0.0371(11) Uani . . 1.000
    C C4 0.4872(3) 0.6316(2) 0.2717(5) 0.0459(14) Uani . . 1.000
    C C5 0.4449(3) 0.7059(2) 0.3090(5) 0.0510(14) Uani . . 1.000
    C C6 0.3431(3) 0.7129(2) 0.3916(6) 0.0537(14) Uani . . 1.000
    C C7 0.2845(3) 0.6454(2) 0.4337(5) 0.0477(16) Uani . . 1.000
    C C8 0.3250(3) 0.5669(2) 0.3945(5) 0.0374(11) Uani . . 1.000
    C C9 0.2669(3) 0.4948(2) 0.4371(5) 0.0448(14) Uani . . 1.000
    C C10 0.3079(3) 0.4205(2) 0.3993(6) 0.0426(11) Uani . . 1.000
    C C11 0.4613(2) 0.3337(2) 0.2763(5) 0.0424(11) Uani . . 1.000
    C C12 0.4168(2) 0.2602(2) 0.2486(5) 0.0420(11) Uani . . 1.000
    C C13 0.4813(3) 0.1865(2) 0.2136(5) 0.0422(14) Uani . . 1.000
    C C14 0.4457(3) 0.1283(2) 0.0903(6) 0.0543(14) Uani . . 1.000
    C C15 0.5086(3) 0.0608(2) 0.0502(7) 0.0633(17) Uani . . 1.000
    C C16 0.6068(3) 0.0487(2) 0.1335(6) 0.0550(16) Uani . . 1.000
    C C17 0.6417(3) 0.1063(2) 0.2582(7) 0.0620(18) Uani . . 1.000
    C C18 0.5807(3) 0.1741(2) 0.2980(6) 0.0543(14) Uani . . 1.000
    C C19 0.6730(4) -0.0271(2) 0.0951(8) 0.0840(19) Uani . . 1.000
    C C20 0.3006(3) 0.2492(2) 0.2411(7) 0.0503(14) Uani . . 1.000
    H H2 0.53910 0.47630 0.22730 0.0460 Uiso calc R 1.000
    H H4 0.55540 0.62770 0.21750 0.0550 Uiso calc R 1.000
    H H5 0.48410 0.75230 0.27940 0.0610 Uiso calc R 1.000
    H H6 0.31510 0.76400 0.41800 0.0640 Uiso calc R 1.000
    H H7 0.21680 0.65090 0.48910 0.0570 Uiso calc R 1.000
    H H9 0.19910 0.49870 0.49250 0.0540 Uiso calc R 1.000
    H H10 0.26780 0.37440 0.42780 0.0510 Uiso calc R 1.000
    H H11 0.53670 0.33460 0.26870 0.0510 Uiso calc R 1.000
    H H14 0.37860 0.13450 0.03350 0.0650 Uiso calc R 1.000
    H H15 0.48350 0.02310 -0.03500 0.0750 Uiso calc R 1.000
    H H17 0.70810 0.09910 0.31690 0.0750 Uiso calc R 1.000
    H H18 0.60650 0.21190 0.38240 0.0650 Uiso calc R 1.000
    H H19A 0.64500 -0.07140 0.16670 0.1260 Uiso calc R 1.000
    H H19B 0.74750 -0.01760 0.12780 0.1260 Uiso calc R 1.000
    H H19C 0.66850 -0.04030 -0.03350 0.1260 Uiso calc R 1.000
loop_
    _atom_site_aniso_label
    _atom_site_aniso_U_11
    _atom_site_aniso_U_22
    _atom_site_aniso_U_33
    _atom_site_aniso_U_12
    _atom_site_aniso_U_13
    _atom_site_aniso_U_23
    N1 0.0474(19) 0.072(3) 0.107(4) -0.0020(18) 0.000(2) -0.009(2)
    C1 0.0332(17) 0.047(2) 0.036(2) 0.0056(17) 0.0002(16) -0.0009(19)
    C2 0.0332(17) 0.048(2) 0.034(2) 0.0018(16) -0.0001(16) -0.0039(18)
    C3 0.0353(17) 0.048(2) 0.028(2) 0.0005(16) -0.0054(16) -0.0042(17)
    C4 0.0437(19) 0.047(2) 0.047(3) -0.0043(18) -0.001(2) 0.000(2)
    C5 0.058(2) 0.044(2) 0.051(3) -0.005(2) -0.006(2) -0.004(2)
    C6 0.056(2) 0.045(2) 0.060(3) 0.006(2) -0.005(2) -0.011(2)
    C7 0.042(2) 0.054(3) 0.047(3) 0.0066(19) -0.0003(18) -0.007(2)
    C8 0.0392(19) 0.044(2) 0.029(2) 0.0072(17) -0.0026(16) -0.0033(18)
    C9 0.0374(19) 0.058(2) 0.039(3) 0.0041(19) 0.0064(18) 0.001(2)
    C10 0.0418(19) 0.046(2) 0.040(2) -0.0020(17) 0.0063(17) 0.0063(19)
    C11 0.0363(17) 0.046(2) 0.045(2) 0.0053(17) 0.0031(17) -0.0007(19)
    C12 0.0411(18) 0.041(2) 0.044(2) -0.0011(17) -0.0014(19) 0.0056(19)
    C13 0.0407(19) 0.036(2) 0.050(3) -0.0034(16) -0.0008(18) 0.0054(18)
    C14 0.049(2) 0.047(2) 0.067(3) 0.002(2) -0.007(2) -0.006(2)
    C15 0.076(3) 0.047(3) 0.067(3) 0.002(2) -0.007(3) -0.005(2)
    C16 0.063(3) 0.041(2) 0.061(3) 0.007(2) 0.014(2) 0.008(2)
    C17 0.051(2) 0.053(3) 0.082(4) 0.005(2) -0.010(2) 0.000(3)
    C18 0.054(2) 0.044(2) 0.065(3) 0.0016(19) -0.010(2) -0.008(2)
    C19 0.102(3) 0.058(3) 0.092(4) 0.024(3) 0.017(3) -0.006(3)
    C20 0.047(2) 0.051(2) 0.053(3) 0.001(2) 0.005(2) 0.002(2)
_geom_special_details
;
Bond distances, angles <i>etc</i>. have been calculated using the rounded
fractional coordinates. All su's are estimated from the variances of the
(full) variance-covariance matrix. The cell e.s.d.'s are taken into account in
the estimation of distances, angles and torsion angles
;
loop_
    _geom_bond_atom_site_label_1
    _geom_bond_atom_site_label_2
    _geom_bond_site_symmetry_1
    _geom_bond_site_symmetry_2
    _geom_bond_distance
    _geom_bond_publ_flag
    N1 C20 . . 1.135(5) no
    C1 C2 . . 1.370(4) no
    C1 C10 . . 1.428(5) no
    C1 C11 . . 1.458(5) no
    C2 C3 . . 1.413(5) no
    C3 C4 . . 1.417(5) no
    C3 C8 . . 1.414(5) no
    C4 C5 . . 1.358(5) no
    C5 C6 . . 1.395(5) no
    C6 C7 . . 1.361(5) no
    C7 C8 . . 1.415(5) no
    C8 C9 . . 1.421(5) no
    C9 C10 . . 1.353(5) no
    C11 C12 . . 1.345(5) no
    C12 C13 . . 1.474(5) no
    C12 C20 . . 1.444(4) no
    C13 C14 . . 1.383(5) no
    C13 C18 . . 1.384(5) no
    C14 C15 . . 1.387(5) no
    C15 C16 . . 1.367(6) no
    C16 C17 . . 1.380(6) no
    C16 C19 . . 1.518(5) no
    C17 C18 . . 1.377(5) no
    C2 H2 . . 0.9300 no
    C4 H4 . . 0.9300 no
    C5 H5 . . 0.9300 no
    C6 H6 . . 0.9300 no
    C7 H7 . . 0.9300 no
    C9 H9 . . 0.9300 no
    C10 H10 . . 0.9300 no
    C11 H11 . . 0.9300 no
    C14 H14 . . 0.9300 no
    C15 H15 . . 0.9300 no
    C17 H17 . . 0.9300 no
    C18 H18 . . 0.9300 no
    C19 H19A . . 0.9600 no
    C19 H19B . . 0.9600 no
    C19 H19C . . 0.9600 no
loop_
    _geom_contact_atom_site_label_1
    _geom_contact_atom_site_label_2
    _geom_contact_distance
    _geom_contact_site_symmetry_1
    _geom_contact_site_symmetry_2
    _geom_contact_publ_flag
    N1 H10 2.7800 . . no
    N1 H4 2.9300 . 4_465 no
    N1 H5 2.8200 . 4_465 no
    N1 H19A 2.8800 . 4_455 no
    C5 C13 3.549(5) . 2_665 no
    C6 C13 3.591(5) . 2_665 no
    C10 C20 3.049(5) . . no
    C13 C5 3.549(5) . 2_664 no
    C13 C6 3.591(5) . 2_664 no
    C20 C10 3.049(5) . . no
    C1 H9 3.0700 . 3_554 no
    C1 H4 3.0100 . 2_665 no
    C2 H9 2.9600 . 3_554 no
    C3 H9 2.9900 . 3_554 no
    C3 H2 3.0800 . 2_665 no
    C8 H2 3.0200 . 2_665 no
    C10 H4 2.9700 . 2_665 no
    C11 H18 2.8000 . . no
    C12 H10 2.9300 . . no
    C14 H19B 3.0600 . 4_455 no
    C16 H15 2.9000 . 2_655 no
    C17 H15 3.0300 . 2_655 no
    C18 H11 2.7100 . . no
    C20 H10 2.5000 . . no
    C20 H14 2.6000 . . no
    H2 H4 2.5000 . . no
    H2 H11 2.3500 . . no
    H2 C3 3.0800 . 2_664 no
    H2 C8 3.0200 . 2_664 no
    H4 H2 2.5000 . . no
    H4 C1 3.0100 . 2_664 no
    H4 C10 2.9700 . 2_664 no
    H4 N1 2.9300 . 4_565 no
    H5 N1 2.8200 . 4_565 no
    H7 H9 2.5200 . . no
    H9 H7 2.5200 . . no
    H9 C1 3.0700 . 3_555 no
    H9 C2 2.9600 . 3_555 no
    H9 C3 2.9900 . 3_555 no
    H10 N1 2.7800 . . no
    H10 C12 2.9300 . . no
    H10 C20 2.5000 . . no
    H11 C18 2.7100 . . no
    H11 H2 2.3500 . . no
    H11 H18 2.3500 . . no
    H14 C20 2.6000 . . no
    H15 H19C 2.5100 . . no
    H15 C16 2.9000 . 2_654 no
    H15 C17 3.0300 . 2_654 no
    H17 H19B 2.4100 . . no
    H18 C11 2.8000 . . no
    H18 H11 2.3500 . . no
    H19A N1 2.8800 . 4_555 no
    H19B H17 2.4100 . . no
    H19B C14 3.0600 . 4_555 no
    H19C H15 2.5100 . . no
loop_
    _geom_angle_atom_site_label_1
    _geom_angle_atom_site_label_2
    _geom_angle_atom_site_label_3
    _geom_angle_site_symmetry_1
    _geom_angle_site_symmetry_2
    _geom_angle_site_symmetry_3
    _geom_angle
    _geom_angle_publ_flag
    C2 C1 C10 . . . 118.4(3) no
    C2 C1 C11 . . . 118.8(2) no
    C10 C1 C11 . . . 122.7(3) no
    C1 C2 C3 . . . 122.5(3) no
    C2 C3 C4 . . . 123.0(3) no
    C2 C3 C8 . . . 118.5(3) no
    C4 C3 C8 . . . 118.6(3) no
    C3 C4 C5 . . . 121.1(3) no
    C4 C5 C6 . . . 120.4(3) no
    C5 C6 C7 . . . 120.4(3) no
    C6 C7 C8 . . . 121.0(3) no
    C3 C8 C7 . . . 118.6(3) no
    C3 C8 C9 . . . 118.5(3) no
    C7 C8 C9 . . . 122.9(3) no
    C8 C9 C10 . . . 121.6(3) no
    C1 C10 C9 . . . 120.5(3) no
    C1 C11 C12 . . . 131.4(2) no
    C11 C12 C13 . . . 123.3(3) no
    C11 C12 C20 . . . 121.5(3) no
    C13 C12 C20 . . . 115.1(3) no
    C12 C13 C14 . . . 120.8(3) no
    C12 C13 C18 . . . 121.5(3) no
    C14 C13 C18 . . . 117.7(3) no
    C13 C14 C15 . . . 121.0(4) no
    C14 C15 C16 . . . 121.2(4) no
    C15 C16 C17 . . . 117.7(3) no
    C15 C16 C19 . . . 121.0(4) no
    C17 C16 C19 . . . 121.3(4) no
    C16 C17 C18 . . . 121.7(4) no
    C13 C18 C17 . . . 120.6(4) no
    N1 C20 C12 . . . 176.0(5) no
    C1 C2 H2 . . . 119.00 no
    C3 C2 H2 . . . 119.00 no
    C3 C4 H4 . . . 119.00 no
    C5 C4 H4 . . . 120.00 no
    C4 C5 H5 . . . 120.00 no
    C6 C5 H5 . . . 120.00 no
    C5 C6 H6 . . . 120.00 no
    C7 C6 H6 . . . 120.00 no
    C6 C7 H7 . . . 120.00 no
    C8 C7 H7 . . . 119.00 no
    C8 C9 H9 . . . 119.00 no
    C10 C9 H9 . . . 119.00 no
    C1 C10 H10 . . . 120.00 no
    C9 C10 H10 . . . 120.00 no
    C1 C11 H11 . . . 114.00 no
    C12 C11 H11 . . . 114.00 no
    C13 C14 H14 . . . 120.00 no
    C15 C14 H14 . . . 119.00 no
    C14 C15 H15 . . . 119.00 no
    C16 C15 H15 . . . 119.00 no
    C16 C17 H17 . . . 119.00 no
    C18 C17 H17 . . . 119.00 no
    C13 C18 H18 . . . 120.00 no
    C17 C18 H18 . . . 120.00 no
    C16 C19 H19A . . . 109.00 no
    C16 C19 H19B . . . 110.00 no
    C16 C19 H19C . . . 110.00 no
    H19A C19 H19B . . . 109.00 no
    H19A C19 H19C . . . 109.00 no
    H19B C19 H19C . . . 109.00 no
loop_
    _geom_torsion_atom_site_label_1
    _geom_torsion_atom_site_label_2
    _geom_torsion_atom_site_label_3
    _geom_torsion_atom_site_label_4
    _geom_torsion_site_symmetry_1
    _geom_torsion_site_symmetry_2
    _geom_torsion_site_symmetry_3
    _geom_torsion_site_symmetry_4
    _geom_torsion
    _geom_torsion_publ_flag
    C10 C1 C2 C3 . . . . -1.8(5) no
    C11 C1 C2 C3 . . . . -179.5(3) no
    C2 C1 C10 C9 . . . . 1.0(6) no
    C11 C1 C10 C9 . . . . 178.5(4) no
    C2 C1 C11 C12 . . . . -158.4(4) no
    C10 C1 C11 C12 . . . . 24.1(6) no
    C1 C2 C3 C4 . . . . -178.5(3) no
    C1 C2 C3 C8 . . . . 1.1(5) no
    C2 C3 C4 C5 . . . . -179.7(4) no
    C8 C3 C4 C5 . . . . 0.7(5) no
    C2 C3 C8 C7 . . . . 178.8(3) no
    C2 C3 C8 C9 . . . . 0.5(5) no
    C4 C3 C8 C7 . . . . -1.6(5) no
    C4 C3 C8 C9 . . . . -179.9(3) no
    C3 C4 C5 C6 . . . . 0.5(6) no
    C4 C5 C6 C7 . . . . -0.8(6) no
    C5 C6 C7 C8 . . . . -0.2(6) no
    C6 C7 C8 C3 . . . . 1.4(6) no
    C6 C7 C8 C9 . . . . 179.6(4) no
    C3 C8 C9 C10 . . . . -1.3(6) no
    C7 C8 C9 C10 . . . . -179.5(4) no
    C8 C9 C10 C1 . . . . 0.5(6) no
    C1 C11 C12 C13 . . . . -178.6(4) no
    C1 C11 C12 C20 . . . . 4.9(7) no
    C11 C12 C13 C14 . . . . -142.5(4) no
    C11 C12 C13 C18 . . . . 35.5(6) no
    C20 C12 C13 C14 . . . . 34.2(5) no
    C20 C12 C13 C18 . . . . -147.8(4) no
    C12 C13 C14 C15 . . . . 176.8(4) no
    C18 C13 C14 C15 . . . . -1.3(6) no
    C12 C13 C18 C17 . . . . -177.5(4) no
    C14 C13 C18 C17 . . . . 0.6(6) no
    C13 C14 C15 C16 . . . . 1.2(6) no
    C14 C15 C16 C17 . . . . -0.4(6) no
    C14 C15 C16 C19 . . . . 177.4(4) no
    C15 C16 C17 C18 . . . . -0.3(6) no
    C19 C16 C17 C18 . . . . -178.1(4) no
    C16 C17 C18 C13 . . . . 0.2(6) no
loop_
    _geom_hbond_atom_site_label_D
    _geom_hbond_atom_site_label_H
    _geom_hbond_atom_site_label_A
    _geom_hbond_site_symmetry_A
    _geom_hbond_distance_DH
    _geom_hbond_distance_HA
    _geom_hbond_distance_DA
    _geom_hbond_angle_DHA
    _geom_hbond_publ_flag
    C2 H2 Cg1 2_664 0.93 2.98 3.682(4) 134 yes
    C7 H7 Cg2 3_555 0.93 2.93 3.695(4) 140 yes
    C9 H9 Cg1 3_555 0.93 2.78 3.473(4) 133 yes
