# Supplementary material for: (2Z)-2-(4-Methyl­phen­yl)-3-(2-naphth­yl)prop-2-enenitrile
Source: Acta Crystallogr Sect E Struct Rep Online. 2009 Sep 9;65(Pt 10):o2409. doi: 10.1107/S1600536809034229 (PMC2970233; doi:10.1107/S1600536809034229)
Supplement: Supplementary file 2 [file e-65-o2409-Isup2.hkl]

#
# h,k,l, Fc-squared, Fo-squared, sigma(Fo-squared) and status flag
#
data_I
_shelx_title ' AS3 in Pca2(1)'
_shelx_refln_list_code          4
_shelx_F_calc_maximum      139.65
_exptl_crystal_F_000       568.00
_reflns_d_resolution_high  0.7494
 
loop_
 _symmetry_equiv_pos_as_xyz
 'x, y, z'
 '-x, -y, z+1/2'
 'x+1/2, -y, z'
 '-x+1/2, y, z+1/2'
 
_cell_length_a    12.3194
_cell_length_b    16.4796
_cell_length_c     7.2596
_cell_angle_alpha  90.000
_cell_angle_beta   90.000
_cell_angle_gamma  90.000
 
_shelx_F_squared_multiplier     1.000
 
loop_
 _refln_index_h
 _refln_index_k
 _refln_index_l
 _refln_F_squared_calc
 _refln_F_squared_meas
 _refln_F_squared_sigma
 _refln_observed_status
   2   0  -9       24.93       28.68     24.99 o
   4   0  -9        9.62      -19.18     23.10 o
   1   1  -9        3.17       -3.24     16.23 o
   2   1  -9       14.47       -2.95     18.60 o
   3   1  -9        3.33        8.87     16.83 o
   4   1  -9        0.94       17.95     19.85 o
   5   1  -9        0.41        7.74     20.10 o
   6   1  -9       11.88       21.44     36.01 o
   1   2  -9        2.28      -12.26     17.19 o
   2   2  -9       23.36       12.77     19.59 o
   3   2  -9        3.91        9.36     14.42 o
   4   2  -9        2.76        1.05     14.62 o
   5   2  -9        0.86       14.84     17.21 o
   1   3  -9        2.72       -6.67     17.94 o
   2   3  -9        1.86       46.85     18.01 o
   3   3  -9        0.24       11.61     15.40 o
   4   3  -9        2.49        2.45     16.30 o
   5   3  -9        3.01       33.12     17.09 o
   1   4  -9       13.43       -1.56     18.40 o
   2   4  -9        9.22       22.68     18.54 o
   3   4  -9        0.60        6.30     15.14 o
   4   4  -9        1.85      -15.52     15.52 o
   5   4  -9        4.67        3.27     19.56 o
   1   5  -9       26.67       25.64     21.85 o
   2   5  -9        1.03       -1.09     19.34 o
   3   5  -9       19.17       19.82     16.97 o
   4   5  -9       20.54        8.32     17.51 o
   1   6  -9       12.33        6.80     15.97 o
   2   6  -9        5.14       10.44     16.47 o
   3   6  -9       22.27       31.08     17.93 o
   4   6  -9       42.86       69.97     23.59 o
   1   7  -9       12.80        3.95     20.63 o
   2   7  -9       10.13       -0.93     16.53 o
   3   7  -9        6.23       13.45     25.77 o
   0   0  -8      116.07       90.63     35.87 o
   2   0  -8       12.47       12.36     19.68 o
   4   0  -8       21.92       -4.23     25.91 o
   6   0  -8      102.22      142.25     26.49 o
   8   0  -8        0.55      -26.09     26.09 o
   0   1  -8      126.87      137.56     37.24 o
   1   1  -8       24.27       25.49     13.01 o
   2   1  -8        4.03       10.40     12.36 o
   3   1  -8        2.94        0.48     11.50 o
   4   1  -8       24.29       31.49     13.60 o
   5   1  -8       29.13       36.49     13.81 o
   6   1  -8      116.25      134.26     21.08 o
   7   1  -8        1.76        2.97     17.15 o
   8   1  -8       10.06      -16.75     16.75 o
   9   1  -8       15.57       15.23     18.13 o
   0   2  -8       58.52       56.41     34.37 o
   1   2  -8        4.51       20.18     12.12 o
   2   2  -8        0.95       -6.94     10.53 o
   3   2  -8        8.59      -10.61     10.61 o
   4   2  -8       11.57       15.48     11.71 o
   5   2  -8       18.47       15.67     12.94 o
   6   2  -8       26.60       34.29     15.47 o
   7   2  -8        2.21       17.85     14.94 o
   8   2  -8        0.09      -14.78     14.78 o
   9   2  -8        0.65        9.65     16.17 o
   0   3  -8       21.06       13.77     15.57 o
   1   3  -8       16.21       21.57     12.47 o
   2   3  -8       13.71       16.45     12.87 o
   3   3  -8       16.04       15.60     12.70 o
   4   3  -8        7.30      -11.28     11.28 o
   5   3  -8        1.63       26.06     13.71 o
   6   3  -8        9.50       -4.58     14.63 o
   7   3  -8        1.51        5.44     14.56 o
   8   3  -8        1.68      -12.76     15.29 o
   0   4  -8       14.98       -4.47     18.28 o
   1   4  -8        0.97       -1.55     11.85 o
   2   4  -8        6.06       -3.64     11.11 o
   3   4  -8        4.37      -10.51     12.11 o
   4   4  -8        9.10       -3.08     11.44 o
   5   4  -8        2.86        6.05     12.71 o
   6   4  -8        6.43       -8.07     14.66 o
   7   4  -8        3.03       23.01     15.95 o
   8   4  -8        7.75       11.04     16.00 o
   0   5  -8        7.35       -6.87     18.86 o
   1   5  -8        4.17        2.55     12.18 o
   2   5  -8       29.86       14.52     14.51 o
   3   5  -8        8.86        3.29     11.05 o
   4   5  -8       27.09       34.77     13.89 o
   5   5  -8       15.88       11.96     13.73 o
   6   5  -8        3.10      -10.26     15.12 o
   7   5  -8        2.31        5.06     15.20 o
   8   5  -8        6.45       -4.92     15.58 o
   0   6  -8       30.42       40.65     21.24 o
   1   6  -8        0.95        1.85     12.24 o
   2   6  -8       66.42       76.81     15.21 o
   3   6  -8       45.21       24.44     13.36 o
   4   6  -8        5.89        0.18     12.87 o
   5   6  -8       22.25       21.43     13.71 o
   6   6  -8       14.74       -1.88     14.87 o
   7   6  -8        1.45        4.15     12.95 o
   8   6  -8        1.06       11.62     15.88 o
   0   7  -8        0.06      -24.05     24.05 o
   1   7  -8        1.14        6.30     12.71 o
   2   7  -8      117.20      129.16     26.70 o
   3   7  -8       13.16       29.07     13.98 o
   4   7  -8       16.94       -1.17     15.43 o
   5   7  -8       14.16       23.92     14.50 o
   6   7  -8       17.34        6.50     15.84 o
   7   7  -8        1.78        2.65     13.17 o
   0   8  -8       37.14       59.99     45.36 o
   1   8  -8        3.16       -6.59     12.98 o
   2   8  -8       77.82       80.91     15.82 o
   3   8  -8       13.86       24.04     15.66 o
   4   8  -8        8.89       -3.56     15.73 o
   5   8  -8        4.20        6.90     15.83 o
   6   8  -8        2.39      -15.06     15.06 o
   7   8  -8        4.44       -9.36     13.73 o
   0   9  -8        0.58       -5.95     20.74 o
   1   9  -8       10.05        3.21     14.73 o
   2   9  -8        6.56       -3.15     14.17 o
   3   9  -8        6.28       -6.74     15.06 o
   4   9  -8        7.53      -10.60     15.10 o
   5   9  -8        1.68       -0.27     19.28 o
   6   9  -8        3.81       -7.17     18.03 o
   0  10  -8        9.11        1.23     21.58 o
   1  10  -8        0.84        3.26     15.49 o
   2  10  -8        2.52      -13.84     15.13 o
   3  10  -8        5.32       -2.39     16.12 o
   4  10  -8        1.94       -9.69     15.77 o
   5  10  -8        0.36      -13.32     16.39 o
   0  11  -8        0.36       10.61     21.73 o
   1  11  -8        8.19       17.47     16.16 o
   2  11  -8        0.14       23.75     17.32 o
   3  11  -8        0.55       16.73     16.50 o
   4  11  -8        0.88        3.81     16.95 o
   0  12  -8        2.89       -8.24     22.06 o
   1  12  -8        4.59       -3.42     18.70 o
   2  12  -8        0.12        7.07     19.83 o
   2   0  -7       19.39       -3.43     16.86 o
   4   0  -7       73.96       53.23     15.91 o
   6   0  -7      152.26      124.97     19.14 o
   8   0  -7       46.66       54.91     20.81 o
  10   0  -7       13.50       -8.75     19.45 o
   1   1  -7       20.60       17.27     11.39 o
   2   1  -7       87.54       93.59     12.56 o
   3   1  -7       10.94        8.62     10.90 o
   4   1  -7      162.13      150.02     14.50 o
   5   1  -7       39.07       22.69     10.88 o
   6   1  -7       66.89       33.23     11.04 o
   7   1  -7       49.89       55.93     14.38 o
   8   1  -7       40.94       38.28     14.13 o
   9   1  -7        4.98       17.87     13.75 o
  10   1  -7       21.87        0.37     17.22 o
  11   1  -7        2.29       -8.77     19.35 o
   1   2  -7        1.36        3.66      7.90 o
   2   2  -7       50.75       48.42     11.50 o
   3   2  -7       33.93       47.93     19.68 o
   4   2  -7       17.94       28.59     10.34 o
   5   2  -7        5.56        9.21     10.99 o
   6   2  -7       20.68        3.11     13.56 o
   7   2  -7       25.88       20.36     12.38 o
   8   2  -7       32.76       30.91     23.13 o
   9   2  -7        8.85      -13.97     14.11 o
  10   2  -7        8.39       19.11     14.13 o
  11   2  -7        3.27        6.85     25.37 o
   1   3  -7       17.74       17.22      8.19 o
   2   3  -7        9.17        4.51      8.71 o
   3   3  -7        5.60       -7.94      9.92 o
   4   3  -7        9.58       17.74     11.50 o
   5   3  -7        4.48       -8.64     11.71 o
   6   3  -7       14.99        3.29     11.63 o
   7   3  -7        0.58       -1.89     10.92 o
   8   3  -7        3.86      -12.93     12.93 o
   9   3  -7        1.49        0.56     13.54 o
  10   3  -7        2.77       -5.67     13.65 o
  11   3  -7       18.89       12.81     14.10 o
   1   4  -7        5.17       12.28      9.01 o
   2   4  -7        9.37        3.54      8.65 o
   3   4  -7        3.65       13.36      9.86 o
   4   4  -7        3.75       11.45     11.36 o
   5   4  -7       15.63       -2.79     10.36 o
   6   4  -7       11.53       23.76     12.15 o
   7   4  -7        8.52        7.14     11.20 o
   8   4  -7        5.45        6.25     11.48 o
   9   4  -7        1.30       -3.05     13.18 o
  10   4  -7        1.74       13.28     13.89 o
   1   5  -7       16.39        0.54      8.98 o
   2   5  -7        3.95        8.16      9.77 o
   3   5  -7        9.02       11.65     10.02 o
   4   5  -7       46.44       67.75     11.80 o
   5   5  -7       25.51       18.06     12.33 o
   6   5  -7       27.95       16.19     12.46 o
   7   5  -7       33.29       28.18     12.02 o
   8   5  -7        6.34        8.64     11.28 o
   9   5  -7       16.25       41.11     12.59 o
  10   5  -7       14.04       10.33     14.46 o
   1   6  -7       62.84       53.44     10.56 o
   2   6  -7        5.37       -2.74      9.66 o
   3   6  -7       58.16       49.92     11.49 o
   4   6  -7      127.42      158.06     13.81 o
   5   6  -7       53.44       39.39     12.96 o
   6   6  -7       25.80       16.38     12.23 o
   7   6  -7       21.18       30.18     12.28 o
   8   6  -7        1.23        0.16     11.80 o
   9   6  -7       14.28        3.88     11.75 o
  10   6  -7       27.46       11.09     12.78 o
   1   7  -7       15.62       20.59     10.32 o
   2   7  -7        5.40        6.88     10.07 o
   3   7  -7       33.08       36.55     11.23 o
   4   7  -7      135.82      147.60     14.23 o
   5   7  -7       13.07        1.55     11.64 o
   6   7  -7       24.97       11.29     12.91 o
   7   7  -7        2.56       15.97     11.94 o
   8   7  -7        0.11       -2.76     11.37 o
   9   7  -7        0.63       -8.37     12.34 o
  10   7  -7       28.52       23.75     13.81 o
   1   8  -7       13.47        5.58     10.67 o
   2   8  -7        5.03        5.47     10.01 o
   3   8  -7       33.99       40.45     11.66 o
   4   8  -7      117.49       94.68     13.59 o
   5   8  -7        5.37       10.57     12.59 o
   6   8  -7        2.14      -11.80     11.80 o
   7   8  -7        5.63       -7.58     11.70 o
   8   8  -7        9.83        5.78     12.03 o
   9   8  -7        6.72      -11.87     11.87 o
   1   9  -7       15.10        1.25     10.45 o
   2   9  -7       11.59        7.42     11.62 o
   3   9  -7       12.21       21.85     13.35 o
   4   9  -7       11.05       -1.13     12.11 o
   5   9  -7        9.31       -0.78     12.58 o
   6   9  -7        2.99       12.75     13.44 o
   7   9  -7       11.14        7.91     12.36 o
   8   9  -7        0.14        2.89     12.51 o
   9   9  -7        0.90       21.65     13.35 o
   1  10  -7        6.73       15.01     12.34 o
   2  10  -7       10.76       16.59     12.44 o
   3  10  -7        7.67       -0.75     12.04 o
   4  10  -7        0.94       -1.07     14.08 o
   5  10  -7       14.90       -1.63     13.53 o
   6  10  -7        6.17      -13.25     13.25 o
   7  10  -7        5.80       -5.30     12.92 o
   8  10  -7        3.81        8.43     13.40 o
   1  11  -7        0.38      -10.68     11.89 o
   2  11  -7        3.67       12.65     12.14 o
   3  11  -7        5.77       -6.46     13.70 o
   4  11  -7        2.53      -13.63     13.63 o
   5  11  -7        1.64       -6.78     15.14 o
   6  11  -7        5.14      -17.34     17.45 o
   7  11  -7        8.56       13.33     14.03 o
   1  12  -7       16.17       21.02     13.37 o
   2  12  -7       12.02       30.66     15.76 o
   3  12  -7        8.32      -14.41     14.41 o
   4  12  -7        0.59      -10.82     15.39 o
   5  12  -7       19.87        5.94     16.35 o
   6  12  -7       10.08       25.53     18.90 o
   1  13  -7       37.34       38.99     14.67 o
   2  13  -7        2.53        2.40     15.87 o
   3  13  -7       19.34        5.88     18.24 o
   4  13  -7        4.22       18.27     17.13 o
   5  13  -7       33.52       53.53     18.52 o
   1  14  -7       11.28        4.45     19.07 o
   2  14  -7       10.46       28.94     17.98 o
   3  14  -7        1.88        3.44     16.44 o
   4  14  -7       19.94       23.78     17.98 o
   1  15  -7       11.14      -14.64     18.60 o
   0   0  -6     1124.17     1158.48     45.57 o
   2   0  -6      256.78      267.98     25.62 o
   4   0  -6      118.47       90.24     21.37 o
   6   0  -6      433.18      433.30     19.31 o
   8   0  -6        5.16       -6.54     19.83 o
  10   0  -6        9.26        2.50     16.12 o
  12   0  -6        7.91        3.04     17.21 o
   0   1  -6      121.73      137.83     15.18 o
   1   1  -6       41.08       42.02      8.28 o
   2   1  -6      233.93      222.66     11.77 o
   3   1  -6       37.35       41.03      7.93 o
   4   1  -6      280.30      289.31     14.51 o
   5   1  -6      136.46      137.14     11.82 o
   6   1  -6       43.81       36.80      7.49 o
   7   1  -6        9.22        2.86      8.70 o
   8   1  -6       19.03       27.63     10.06 o
   9   1  -6       28.37        7.31     11.77 o
  10   1  -6        4.44        1.53     11.27 o
  11   1  -6       11.40       -2.21     11.49 o
  12   1  -6        5.39       -0.97     14.14 o
   0   2  -6      120.91      103.00     13.13 o
   1   2  -6       13.69        8.78      6.99 o
   2   2  -6       12.37        8.97      9.76 o
   3   2  -6       46.91       51.85      9.18 o
   4   2  -6       27.97       33.18     10.55 o
   5   2  -6        8.30        3.83      9.28 o
   6   2  -6       41.38       39.64     10.04 o
   7   2  -6        1.22       -3.63      8.39 o
   8   2  -6       21.32       25.53     11.01 o
   9   2  -6        4.64       11.32     10.77 o
  10   2  -6       18.66       10.92     13.70 o
  11   2  -6        1.17       -3.28     13.34 o
  12   2  -6        0.22        8.19     12.36 o
   0   3  -6       16.79       10.51     10.08 o
   1   3  -6       33.05       34.72      7.89 o
   2   3  -6       13.68        9.34      7.16 o
   3   3  -6        3.13       -5.87      6.81 o
   4   3  -6       11.75       -4.25      9.58 o
   5   3  -6       11.92        8.14      9.10 o
   6   3  -6       26.22       26.17      9.85 o
   7   3  -6       18.35       24.43      9.22 o
   8   3  -6        2.69       -6.43      9.42 o
   9   3  -6       11.78       10.90     10.08 o
  10   3  -6       12.72       19.79     10.79 o
  11   3  -6        1.35       -2.33     12.09 o
  12   3  -6        5.15       -8.13     11.98 o
   0   4  -6       30.65       24.42     10.51 o
   1   4  -6        2.92       -2.04      6.90 o
   2   4  -6       24.12       13.79      7.45 o
   3   4  -6       17.30        6.22      7.97 o
   4   4  -6        4.44        6.17      9.47 o
   5   4  -6       15.61       23.54     10.56 o
   6   4  -6       23.83       16.50      9.60 o
   7   4  -6       17.97       14.47      9.39 o
   8   4  -6        1.41        4.76      9.98 o
   9   4  -6        0.75        8.17     10.06 o
  10   4  -6       12.48        4.29     10.14 o
  11   4  -6        0.23       -0.40     10.65 o
  12   4  -6        8.90       -8.26     12.45 o
   0   5  -6       93.15       80.89     12.30 o
   1   5  -6       89.32      105.81      9.83 o
   2   5  -6       15.30        5.22      7.94 o
   3   5  -6        5.79        8.85      8.04 o
   4   5  -6       72.15       79.78     10.60 o
   5   5  -6        9.46        5.90      9.28 o
   6   5  -6       56.88       51.98     11.59 o
   7   5  -6       13.77       -1.06      9.18 o
   8   5  -6        5.14        0.19     11.47 o
   9   5  -6       30.38       40.44     11.29 o
  10   5  -6       18.90        4.95     10.52 o
  11   5  -6        7.30        4.55     11.23 o
  12   5  -6       20.35       14.58     12.80 o
   0   6  -6      214.27      242.84     16.85 o
   1   6  -6       33.33       29.86      7.74 o
   2   6  -6       69.25       60.94      9.39 o
   3   6  -6       35.47       45.51      9.36 o
   4   6  -6       75.83       70.33     10.71 o
   5   6  -6      150.66      176.05     16.04 o
   6   6  -6       55.82       54.58     12.04 o
   7   6  -6        4.45       -5.17      9.29 o
   8   6  -6       29.94       22.61     11.08 o
   9   6  -6       12.26        4.15     10.80 o
  10   6  -6       10.61       12.09     11.06 o
  11   6  -6       10.93        3.71     11.47 o
  12   6  -6        6.80       -0.70     13.36 o
   0   7  -6       86.95       93.24     13.28 o
   1   7  -6        4.07       10.03      7.25 o
   2   7  -6      131.08      145.46     11.26 o
   3   7  -6       84.12       76.62     10.12 o
   4   7  -6       71.04       78.99     16.19 o
   5   7  -6        1.18       -8.98      9.33 o
   6   7  -6      100.09       86.25     13.23 o
   7   7  -6       34.84       32.47     10.64 o
   8   7  -6       18.25       23.63     11.29 o
   9   7  -6       39.67       41.35     14.32 o
  10   7  -6        0.05        2.61     11.29 o
  11   7  -6        8.89       18.66     11.80 o
   0   8  -6      240.14      253.93     17.66 o
   1   8  -6        8.85        8.07      8.43 o
   2   8  -6       18.87        9.65      8.67 o
   3   8  -6       21.41       19.63      9.73 o
   4   8  -6      100.72      115.17     12.22 o
   5   8  -6       47.44       41.65     12.02 o
   6   8  -6      198.57      219.55     18.44 o
   7   8  -6        7.94        7.06     10.06 o
   8   8  -6       29.12       23.36     11.77 o
   9   8  -6        7.29        2.18     11.30 o
  10   8  -6        2.22       -3.08     11.12 o
  11   8  -6        4.89       -4.58     11.96 o
   0   9  -6        7.85        0.17     13.66 o
   1   9  -6       30.97       27.93      9.10 o
   2   9  -6       31.20       43.70      9.92 o
   3   9  -6       26.61       26.84     10.12 o
   4   9  -6       10.56        4.16     10.73 o
   5   9  -6       21.52       24.27     11.76 o
   6   9  -6       23.00        9.75     14.38 o
   7   9  -6       15.15       22.62     11.70 o
   8   9  -6        8.56        7.08     11.68 o
   9   9  -6       11.81       10.61     11.74 o
  10   9  -6        6.45       -1.04     12.85 o
  11   9  -6        5.01       17.76     16.29 o
   0  10  -6       22.12       23.58     17.70 o
   1  10  -6        1.18       -9.36      9.36 o
   2  10  -6        4.46        5.13      9.00 o
   3  10  -6       16.35        5.30     10.03 o
   4  10  -6        6.87        3.31     10.00 o
   5  10  -6        4.00        5.46     11.68 o
   6  10  -6        1.92      -11.05     11.05 o
   7  10  -6       15.17       19.62     16.34 o
   8  10  -6       17.22        6.14     12.37 o
   9  10  -6        1.11      -17.48     19.18 o
  10  10  -6       15.08       25.43     13.23 o
   0  11  -6        3.80       17.90     14.24 o
   1  11  -6       15.26        7.63     10.56 o
   2  11  -6        4.01        0.16     11.01 o
   3  11  -6        7.64       -1.81     10.35 o
   4  11  -6       10.80        7.94     12.13 o
   5  11  -6        3.34       33.58     13.15 o
   6  11  -6        0.10       -9.22     14.04 o
   7  11  -6        4.44       13.58     12.44 o
   8  11  -6       10.62       -2.11     12.54 o
   9  11  -6       12.19       21.91     14.82 o
   0  12  -6       16.17        3.31     14.97 o
   1  12  -6        6.29       -0.49     10.24 o
   2  12  -6       17.49        2.38     11.41 o
   3  12  -6       27.09       49.27     15.25 o
   4  12  -6        2.75      -12.77     13.48 o
   5  12  -6       53.65       24.69     19.41 o
   6  12  -6        6.42       27.24     14.80 o
   7  12  -6        4.67        3.30     13.98 o
   8  12  -6        8.31      -10.13     13.96 o
   9  12  -6       18.33       -0.96     15.16 o
   0  13  -6       69.34       74.63     18.89 o
   1  13  -6       14.41       11.08     11.57 o
   2  13  -6        1.88       -3.93     11.57 o
   3  13  -6       35.69       17.24     14.97 o
   4  13  -6        1.96       -2.01     14.64 o
   5  13  -6       40.64       32.82     24.78 o
   6  13  -6       27.00       19.73     16.00 o
   7  13  -6       15.56       39.03     15.81 o
   8  13  -6        3.84       -3.93     14.63 o
   0  14  -6        1.22       -9.50     17.53 o
   1  14  -6        2.46       -1.52     12.30 o
   2  14  -6       11.21       12.29     14.47 o
   3  14  -6       17.70       -1.93     14.84 o
   4  14  -6       29.81       31.17     15.96 o
   5  14  -6       31.30       12.38     15.38 o
   6  14  -6       12.55       17.04     14.93 o
   7  14  -6        9.01       -0.71     15.02 o
   0  15  -6       11.34       23.05     30.52 o
   1  15  -6       12.43        4.45     15.13 o
   2  15  -6       47.01       33.06     20.61 o
   3  15  -6       27.61       26.20     16.71 o
   4  15  -6        4.12       -2.17     15.68 o
   5  15  -6        3.29        6.64     15.97 o
   6  15  -6       22.03        7.81     15.56 o
   0  16  -6       19.91       15.24     33.38 o
   1  16  -6        6.04       34.50     18.61 o
   2  16  -6        4.70       22.02     16.72 o
   3  16  -6        8.29        4.73     16.44 o
   4  16  -6        5.98        7.23     16.66 o
   0  17  -6        2.19        8.21     34.77 o
   1  17  -6        6.43       15.49     19.19 o
   2  17  -6        1.65       -4.90     16.33 o
   2   0  -5       81.36       78.54     12.11 o
   4   0  -5     1340.08     1362.29     30.00 o
   6   0  -5      241.48      289.70     18.30 o
   8   0  -5       16.99       23.59     10.99 o
  10   0  -5       89.54       83.11     14.99 o
  12   0  -5       27.76       36.89     15.41 o
  14   0  -5        4.01       -6.67     14.96 o
   1   1  -5      171.90      162.74      9.32 o
   2   1  -5       63.21       66.08      8.14 o
   3   1  -5      128.96      134.14     11.55 o
   4   1  -5      664.31      694.06     22.68 o
   5   1  -5       33.11       22.66      5.29 o
   6   1  -5       71.92       73.35      7.28 o
   7   1  -5       14.46       11.16      6.30 o
   8   1  -5       22.48       15.19      7.33 o
   9   1  -5       43.78       42.35      8.33 o
  10   1  -5       84.00       71.69     10.42 o
  11   1  -5        1.61       -0.33      8.74 o
  12   1  -5        2.95       -3.03     10.02 o
  13   1  -5        1.22        4.76     12.98 o
  14   1  -5       16.10       22.36     13.29 o
   1   2  -5       42.27       39.46      7.09 o
   2   2  -5       30.50       29.46      8.05 o
   3   2  -5       21.34       26.59      6.97 o
   4   2  -5      173.71      186.33      9.35 o
   5   2  -5       85.66       72.00     10.95 o
   6   2  -5        8.86        3.36      5.92 o
   7   2  -5       63.37       59.11      7.19 o
   8   2  -5        2.29       15.37      7.14 o
   9   2  -5       40.77       52.08      9.71 o
  10   2  -5       44.23       37.64     10.23 o
  11   2  -5        1.35       -9.94      9.94 o
  12   2  -5        3.70        4.39     11.77 o
  13   2  -5        6.75        9.86     10.53 o
  14   2  -5       11.71        3.44     14.23 o
   1   3  -5       68.12       73.71      7.44 o
   2   3  -5       16.75        8.15      6.17 o
   3   3  -5       38.31       44.83      7.01 o
   4   3  -5       45.90       33.75      6.52 o
   5   3  -5       58.19       61.98      7.47 o
   6   3  -5        8.92        8.89      6.45 o
   7   3  -5       52.57       49.28      7.35 o
   8   3  -5       10.66       14.26      9.38 o
   9   3  -5       11.69       15.98     10.13 o
  10   3  -5        3.92       -5.17      8.87 o
  11   3  -5       17.72       13.72      9.88 o
  12   3  -5        5.65       23.51      9.59 o
  13   3  -5        1.03        7.39     10.59 o
   1   4  -5        8.89       11.34      6.17 o
   2   4  -5       77.58       80.43      7.85 o
   3   4  -5       15.20       18.17      6.50 o
   4   4  -5       10.85        5.96      4.60 o
   5   4  -5       28.27       28.48      7.83 o
   6   4  -5        9.55       21.94      9.53 o
   7   4  -5        3.78        0.76      7.59 o
   8   4  -5       21.05       19.77      8.96 o
   9   4  -5       14.08       14.05      8.89 o
  10   4  -5        7.31        9.54      9.18 o
  11   4  -5        6.88       21.13      9.64 o
  12   4  -5        0.69       -1.65      9.46 o
  13   4  -5        0.95       10.33      9.97 o
   1   5  -5       87.26       91.84      8.03 o
   2   5  -5       38.93       45.62      6.09 o
   3   5  -5        3.11        7.62      5.23 o
   4   5  -5       25.58       20.22      6.84 o
   5   5  -5       87.17       92.93      8.86 o
   6   5  -5      202.36      194.43     13.27 o
   7   5  -5      151.75      151.97     11.36 o
   8   5  -5       86.38       90.37     12.14 o
   9   5  -5       22.80       28.26      9.78 o
  10   5  -5        0.33       -2.12      9.15 o
  11   5  -5       31.16       31.51     10.27 o
  12   5  -5       15.16        8.89      9.98 o
  13   5  -5       13.89       23.92     10.55 o
   1   6  -5      201.98      208.48     13.50 o
   2   6  -5       18.34       13.12      6.62 o
   3   6  -5       25.67       26.93      7.58 o
   4   6  -5       90.24      114.94      9.60 o
   5   6  -5      114.72      108.54     10.66 o
   6   6  -5       65.71       51.80     11.66 o
   7   6  -5      144.65      143.03     11.41 o
   8   6  -5      126.66      135.08     14.67 o
   9   6  -5        6.60        3.83      9.20 o
  10   6  -5       52.61       57.44     10.82 o
  11   6  -5        2.96       -7.03      9.56 o
  12   6  -5       21.29       19.28     10.23 o
  13   6  -5        3.08       -1.35      9.86 o
   1   7  -5       15.88        3.62      6.58 o
   2   7  -5       68.68       71.33      8.06 o
   3   7  -5      173.78      175.73      9.86 o
   4   7  -5      278.48      275.44     12.78 o
   5   7  -5       48.97       69.27      9.92 o
   6   7  -5       32.58       33.04      9.26 o
   7   7  -5        0.64        3.52      8.67 o
   8   7  -5       94.20       74.66     11.55 o
   9   7  -5        0.50       -8.96      9.17 o
  10   7  -5       18.86       13.62      9.83 o
  11   7  -5        1.54       -3.34     10.01 o
  12   7  -5       43.27       15.42     10.69 o
  13   7  -5        6.33       -5.51     10.64 o
   1   8  -5       22.80       16.35      9.08 o
   2   8  -5       63.13       68.40      8.34 o
   3   8  -5       13.30        6.13      7.57 o
   4   8  -5       24.39        7.08      7.80 o
   5   8  -5      139.76      162.40     12.93 o
   6   8  -5       95.88      118.42     15.19 o
   7   8  -5        9.17        6.45      8.87 o
   8   8  -5       59.06       38.94     11.08 o
   9   8  -5        2.36       11.12     10.10 o
  10   8  -5        0.28       14.43     10.28 o
  11   8  -5       22.54       23.67     10.90 o
  12   8  -5       38.01       29.18     11.56 o
   1   9  -5       17.53       31.33      7.68 o
   2   9  -5       59.51       61.48      8.98 o
   3   9  -5       55.88       38.66      8.84 o
   4   9  -5       72.68       51.42     17.15 o
   5   9  -5       48.84       47.95     10.49 o
   6   9  -5        2.44        0.38      9.87 o
   7   9  -5       41.48       45.63     10.29 o
   8   9  -5       15.22       -4.41     10.06 o
   9   9  -5        5.48        4.91     10.49 o
  10   9  -5        0.98       -7.07     10.51 o
  11   9  -5       20.51        9.96     11.19 o
  12   9  -5       13.39       17.01     15.54 o
   1  10  -5       18.88       33.77      8.90 o
   2  10  -5       97.45      104.82     10.46 o
   3  10  -5       45.19       40.72      9.22 o
   4  10  -5        0.46       -8.40      8.93 o
   5  10  -5        4.13        4.27     13.05 o
   6  10  -5        1.74        1.10     10.50 o
   7  10  -5        5.43       -1.87      9.51 o
   8  10  -5       23.06       13.33     10.99 o
   9  10  -5        4.55       16.84     11.40 o
  10  10  -5        5.38      -11.84     11.84 o
  11  10  -5        2.77       12.68     12.68 o
   1  11  -5       11.07        9.76      9.59 o
   2  11  -5       14.19        8.82     11.50 o
   3  11  -5        3.46       -8.80      8.80 o
   4  11  -5       25.04        0.79     14.15 o
   5  11  -5        6.42        2.70     11.95 o
   6  11  -5       12.77       -4.23     11.96 o
   7  11  -5        1.77       -5.43     10.57 o
   8  11  -5        3.41        3.40     12.27 o
   9  11  -5        0.77      -12.10     12.10 o
  10  11  -5        1.33      -10.75     12.31 o
  11  11  -5       16.37        6.29     13.03 o
   1  12  -5       42.13       38.90     13.66 o
   2  12  -5        6.19       10.12      9.70 o
   3  12  -5       88.44       83.26     13.20 o
   4  12  -5        0.68       11.80     12.69 o
   5  12  -5       54.65       39.48     18.75 o
   6  12  -5       57.02       73.88     23.48 o
   7  12  -5        0.73      -11.61     11.61 o
   8  12  -5        0.60       13.41     12.70 o
   9  12  -5        2.90       -0.55     12.77 o
  10  12  -5        2.22       12.70     13.16 o
   1  13  -5       51.61       57.73     11.69 o
   2  13  -5       26.08        7.60     10.27 o
   3  13  -5       81.80       95.02     18.07 o
   4  13  -5       45.43       29.83     13.81 o
   5  13  -5       35.75       33.43     14.20 o
   6  13  -5       31.68       29.52     12.72 o
   7  13  -5       16.32       13.82     13.42 o
   8  13  -5        9.19       -3.02     13.22 o
   9  13  -5        8.14       36.11     14.92 o
  10  13  -5        7.56        5.91     16.56 o
   1  14  -5      102.93      117.33     13.79 o
   2  14  -5        3.43        2.25     11.28 o
   3  14  -5       66.23       73.67     15.53 o
   4  14  -5      111.11       95.12     16.35 o
   5  14  -5       45.05       43.92     15.35 o
   6  14  -5        0.27      -10.96     10.96 o
   7  14  -5       13.01       24.30     13.91 o
   8  14  -5        1.83       -1.56     13.72 o
   9  14  -5        1.69      -13.28     13.28 o
   1  15  -5       13.90        9.30     11.80 o
   2  15  -5       37.45       30.92     13.72 o
   3  15  -5        9.74       -1.39     13.58 o
   4  15  -5       21.09       12.37     13.91 o
   5  15  -5        2.33       -0.71     15.68 o
   6  15  -5        0.49       18.51     13.25 o
   7  15  -5       16.58        5.00     14.51 o
   8  15  -5        2.26       -1.55     14.87 o
   1  16  -5       12.36       19.33     14.22 o
   2  16  -5        7.94       22.79     14.86 o
   3  16  -5        6.76       -3.99     14.68 o
   4  16  -5        1.64        0.58     14.82 o
   5  16  -5        9.95       -3.66     12.96 o
   6  16  -5        0.59        5.65     15.08 o
   7  16  -5       10.97       20.53     15.75 o
   1  17  -5       13.67       20.72     16.23 o
   2  17  -5        2.53      -10.87     14.69 o
   3  17  -5        0.15      -14.72     14.72 o
   4  17  -5        2.45       -9.26     15.00 o
   5  17  -5        2.62        5.04     14.08 o
   6  17  -5        0.65      -16.80     16.80 o
   1  18  -5        0.10      -22.68     22.68 o
   2  18  -5        1.51       13.44     18.44 o
   3  18  -5        8.69       33.36     17.13 o
   4  18  -5        3.32       32.49     17.82 o
   0   0  -4      927.74      939.39     34.78 o
   2   0  -4     4674.40     4805.24     84.75 o
   4   0  -4      709.79      690.97     20.92 o
   6   0  -4      136.80      135.25      8.33 o
   8   0  -4      111.33       87.39     10.10 o
  10   0  -4       36.22       45.24     10.47 o
  12   0  -4       40.95       32.03     11.40 o
  14   0  -4       11.16        3.98     12.73 o
   0   1  -4      121.20      130.00     12.14 o
   1   1  -4      382.14      403.34     11.61 o
   2   1  -4     1428.80     1499.26     21.00 o
   3   1  -4       47.20       43.77      6.71 o
   4   1  -4      129.30      106.77      6.39 o
   5   1  -4       78.56       75.05      5.08 o
   6   1  -4       94.28       97.11      5.42 o
   7   1  -4       23.52       26.35      5.28 o
   8   1  -4       11.60       11.33      5.75 o
   9   1  -4       22.04       14.80      6.95 o
  10   1  -4        1.04       -3.24      6.92 o
  11   1  -4        4.64        5.89      7.22 o
  12   1  -4       15.58       13.17      8.22 o
  13   1  -4        1.22       -3.49      7.86 o
  14   1  -4        3.13        1.65     10.58 o
   0   2  -4     1138.98     1155.09     27.65 o
   1   2  -4      128.99      131.89     10.04 o
   2   2  -4      186.24      169.64      7.51 o
   3   2  -4       80.22       95.56      6.11 o
   4   2  -4        1.10        3.26      4.76 o
   5   2  -4       11.17        8.16      5.85 o
   6   2  -4       97.54       99.41      5.80 o
   7   2  -4       36.69       30.27      5.57 o
   8   2  -4       98.26       87.30      7.91 o
   9   2  -4        9.43       10.29      6.63 o
  10   2  -4      140.01      139.39      9.35 o
  11   2  -4       75.31       67.81      9.94 o
  12   2  -4        2.15        4.78      9.27 o
  13   2  -4       16.42       17.15      8.35 o
  14   2  -4        9.55        6.57     18.41 o
   0   3  -4       99.52      114.56     13.06 o
   1   3  -4      638.17      632.42     13.19 o
   2   3  -4       82.01       80.70      6.27 o
   3   3  -4       31.02       21.26      5.05 o
   4   3  -4      232.69      236.46      7.46 o
   5   3  -4       32.62       29.80      5.85 o
   6   3  -4       79.58       86.24      5.87 o
   7   3  -4       40.01       46.39      6.19 o
   8   3  -4       54.27       49.09      7.53 o
   9   3  -4       24.16       18.60      7.83 o
  10   3  -4        4.50       -4.65     10.45 o
  11   3  -4        8.61       15.09      8.12 o
  12   3  -4        2.47        9.58      8.20 o
  13   3  -4       12.89       17.21      8.23 o
  14   3  -4        9.54       -9.16     10.23 o
   0   4  -4      265.10      284.39     13.68 o
   1   4  -4       99.90      102.79      6.32 o
   2   4  -4       21.84       20.55      5.38 o
   3   4  -4       55.66       53.61      6.95 o
   4   4  -4       55.94       42.13      5.63 o
   5   4  -4        9.87        1.67      4.39 o
   6   4  -4      127.63      140.00      6.51 o
   7   4  -4       50.81       42.23      6.42 o
   8   4  -4      161.21      164.76     10.09 o
   9   4  -4       28.15       16.35      7.98 o
  10   4  -4       28.02       30.92      9.69 o
  11   4  -4        0.11        1.76      7.81 o
  12   4  -4       14.76       10.85      8.12 o
  13   4  -4        7.92       13.32      8.23 o
  14   4  -4        0.28       15.70     10.49 o
   0   5  -4      138.38      144.45     11.23 o
   1   5  -4      489.11      508.06     11.55 o
   2   5  -4      193.61      212.34      8.86 o
   3   5  -4       96.35       94.46      6.89 o
   4   5  -4      124.42      119.56      7.17 o
   5   5  -4      137.86      146.52      8.03 o
   6   5  -4      152.36      157.24      9.41 o
   7   5  -4        6.08       -6.46      6.46 o
   8   5  -4       30.42       24.14      8.07 o
   9   5  -4       57.86       74.35      9.47 o
  10   5  -4        6.33        4.75      8.34 o
  11   5  -4        0.53        2.45      8.16 o
  12   5  -4       68.33       57.39      9.50 o
  13   5  -4       52.06       63.27     11.77 o
  14   5  -4       14.04       12.75     13.17 o
   0   6  -4       69.87       85.67     10.05 o
   1   6  -4       33.08       32.97      5.39 o
   2   6  -4      116.92      120.64      7.20 o
   3   6  -4        9.86        6.91      4.91 o
   4   6  -4       50.03       61.51      6.47 o
   5   6  -4       12.32        7.75      6.10 o
   6   6  -4      164.23      163.43     10.23 o
   7   6  -4      101.63      102.53      9.35 o
   8   6  -4       67.41       71.29      9.07 o
   9   6  -4       38.43       29.95      8.72 o
  10   6  -4        8.99        9.43      8.36 o
  11   6  -4       18.40       18.22      8.88 o
  12   6  -4       19.09        9.64      8.66 o
  13   6  -4       40.21       41.53     22.50 o
  14   6  -4       48.00       55.30     13.65 o
   0   7  -4     1093.18     1124.38     34.94 o
   1   7  -4       10.99        3.59      5.18 o
   2   7  -4       18.20       14.87      6.05 o
   3   7  -4      249.52      251.39     10.22 o
   4   7  -4       94.09       99.45      8.77 o
   5   7  -4       77.17       75.45      7.73 o
   6   7  -4      783.99      770.33     18.60 o
   7   7  -4       55.75       52.99      9.34 o
   8   7  -4       58.06       51.13      8.83 o
   9   7  -4      146.72      131.92     11.38 o
  10   7  -4        7.56        5.99      8.73 o
  11   7  -4       31.61       37.25      9.64 o
  12   7  -4        0.14       -3.17      8.80 o
  13   7  -4        4.31       10.32     12.76 o
  14   7  -4       24.58       18.93     13.94 o
   0   8  -4      654.94      699.11     23.12 o
   1   8  -4        0.30       -3.62      5.65 o
   2   8  -4      107.92      113.37      8.92 o
   3   8  -4       31.52       21.30      6.76 o
   4   8  -4       44.05       42.13      7.77 o
   5   8  -4      162.41      192.39     12.10 o
   6   8  -4      311.94      319.69     12.73 o
   7   8  -4      104.90      118.53     10.45 o
   8   8  -4       19.98       16.38      8.64 o
   9   8  -4        5.12        4.19      8.83 o
  10   8  -4       48.85       41.21     10.04 o
  11   8  -4       34.52       35.48     10.99 o
  12   8  -4        4.35        3.37     12.15 o
  13   8  -4        6.20       21.32     13.46 o
   0   9  -4        0.05       13.05     10.77 o
   1   9  -4       69.83       70.92      8.41 o
   2   9  -4       31.37       21.65      7.52 o
   3   9  -4       13.72       10.02      7.22 o
   4   9  -4       49.83       36.27      8.05 o
   5   9  -4       57.11       65.18      8.73 o
   6   9  -4       22.06       25.69      8.78 o
   7   9  -4       89.49       90.85     11.21 o
   8   9  -4       19.87       27.21     10.75 o
   9   9  -4       62.72       82.86     11.16 o
  10   9  -4       53.45       58.78     12.25 o
  11   9  -4       21.47       36.91     11.37 o
  12   9  -4       13.05       11.89     11.16 o
  13   9  -4       10.34       18.58     13.95 o
   0  10  -4       11.58       20.54     20.36 o
   1  10  -4       26.55       32.54     11.28 o
   2  10  -4       51.15       41.83      9.22 o
   3  10  -4       85.28      101.56     10.48 o
   4  10  -4       55.50       51.94      9.55 o
   5  10  -4       31.36       31.42      9.96 o
   6  10  -4       10.29        3.35      9.57 o
   7  10  -4        5.14        1.84      9.71 o
   8  10  -4       40.03       40.98     11.98 o
   9  10  -4        0.86       -7.17     10.82 o
  10  10  -4       15.61       23.69     11.49 o
  11  10  -4        3.47        3.84     11.25 o
  12  10  -4       11.54      -11.20     11.20 o
   0  11  -4      148.68      174.99     17.37 o
   1  11  -4       89.97       86.31     10.60 o
   2  11  -4       95.57      102.98     10.89 o
   3  11  -4       10.78       16.42      8.99 o
   4  11  -4        9.77       15.74      8.95 o
   5  11  -4        1.61       -7.67     11.22 o
   6  11  -4       13.96       22.69     10.63 o
   7  11  -4        5.63        8.32     10.13 o
   8  11  -4        1.89      -10.97     10.97 o
   9  11  -4       24.47       23.62     11.73 o
  10  11  -4       13.81        0.90     11.62 o
  11  11  -4        2.00       -2.77     11.69 o
  12  11  -4        8.21        7.60     12.18 o
   0  12  -4      163.72      138.59     18.29 o
   1  12  -4        8.92        4.59      8.94 o
   2  12  -4       14.48       23.70      9.25 o
   3  12  -4      156.16      147.18     12.31 o
   4  12  -4       64.71       55.77     11.37 o
   5  12  -4       22.69       18.84     12.01 o
   6  12  -4       30.22       37.21     11.15 o
   7  12  -4        1.09        0.94     10.48 o
   8  12  -4       10.01      -10.26     11.00 o
   9  12  -4        4.44        2.97     11.82 o
  10  12  -4        2.72       -2.75     12.74 o
  11  12  -4        7.17       31.56     19.31 o
   0  13  -4       37.47       32.54     14.15 o
   1  13  -4       20.42       28.90     11.74 o
   2  13  -4       58.50       39.35     10.38 o
   3  13  -4       65.00       77.26     11.13 o
   4  13  -4       44.90       26.82     12.52 o
   5  13  -4      157.18      129.07     16.15 o
   6  13  -4       15.98        2.88     10.55 o
   7  13  -4       29.13       42.77     12.22 o
   8  13  -4        8.08       19.75     12.81 o
   9  13  -4        4.38       -5.18     12.56 o
  10  13  -4        4.91       -3.32     12.71 o
  11  13  -4       13.91       47.63     14.70 o
   0  14  -4      152.49      143.21     18.38 o
   1  14  -4        7.18        0.85     11.99 o
   2  14  -4      127.23      141.06     12.94 o
   3  14  -4      166.95      169.57     19.15 o
   4  14  -4       12.67       17.48     14.52 o
   5  14  -4       79.76       77.31     13.29 o
   6  14  -4        8.56       -9.43     12.97 o
   7  14  -4        0.18       -6.72     11.74 o
   8  14  -4       16.29       20.21     13.86 o
   9  14  -4       18.62       16.07     24.57 o
  10  14  -4        0.20       -3.29     13.54 o
   0  15  -4       29.99       17.54     19.70 o
   1  15  -4       26.84       42.17     11.34 o
   2  15  -4       23.14       30.29     12.07 o
   3  15  -4       18.56       15.00     13.15 o
   4  15  -4       17.12       -0.03     12.96 o
   5  15  -4       11.57        2.33     11.30 o
   6  15  -4        5.55      -10.38     11.90 o
   7  15  -4        2.71       14.74     14.08 o
   8  15  -4       11.80      -12.65     12.65 o
   9  15  -4       29.92       20.70     15.02 o
   0  16  -4       34.76       25.96     16.41 o
   1  16  -4        2.01       10.48     10.64 o
   2  16  -4        8.74       14.07     13.85 o
   3  16  -4        6.25        8.75     13.19 o
   4  16  -4        2.51      -10.63     13.55 o
   5  16  -4       11.24       16.66     12.83 o
   6  16  -4        4.07        7.80     13.08 o
   7  16  -4        3.55        8.92     14.49 o
   8  16  -4        1.64       -8.71     14.07 o
   9  16  -4        0.73       25.82     22.90 o
   0  17  -4        4.01      -13.13     15.39 o
   1  17  -4        1.34       14.80     14.59 o
   2  17  -4       13.20        1.79     14.39 o
   3  17  -4        2.95        1.26     13.99 o
   4  17  -4        3.95        6.09     19.72 o
   5  17  -4        1.87        1.16     12.98 o
   6  17  -4       13.67       11.45     13.78 o
   7  17  -4        1.43        8.43     15.20 o
   0  18  -4        8.41        4.51     33.04 o
   1  18  -4        3.56        4.73     15.02 o
   2  18  -4        3.45       -1.65     14.69 o
   3  18  -4       21.96        7.09     16.19 o
   4  18  -4        2.36       26.35     13.95 o
   5  18  -4        5.19       16.72     14.17 o
   6  18  -4        0.15        0.65     15.75 o
   0  19  -4        2.34        1.63     35.33 o
   1  19  -4        3.27       22.32     25.66 o
   2  19  -4        1.58       -5.50     16.32 o
   3  19  -4        0.32      -15.99     15.99 o
   4  19  -4        9.28       -1.68     14.15 o
   0  20  -4       10.20       60.84     41.27 o
   2   0  -3     1643.64     1721.98     42.54 o
   4   0  -3     3170.60     3144.49     46.27 o
   6   0  -3       62.74       68.96      6.79 o
   8   0  -3      115.16      115.71      9.56 o
  10   0  -3       59.88       51.61     24.95 o
  12   0  -3      179.49      180.47     12.81 o
  14   0  -3       11.93        4.48     12.46 o
   1   1  -3      426.03      441.75      9.88 o
   2   1  -3      637.74      650.80     11.46 o
   3   1  -3      518.93      530.15     10.68 o
   4   1  -3     2293.94     2335.52     26.51 o
   5   1  -3       19.23       25.44      3.56 o
   6   1  -3      239.58      258.82      9.38 o
   7   1  -3       54.14       39.68      4.63 o
   8   1  -3      125.33      136.34      6.25 o
   9   1  -3       34.26       24.87      5.68 o
  10   1  -3       53.78       39.01      6.50 o
  11   1  -3        5.09       -5.75      5.75 o
  12   1  -3        8.59       23.79      6.76 o
  13   1  -3        5.38       -5.26      6.40 o
  14   1  -3        7.29        6.89      8.09 o
  15   1  -3        9.61        1.20     17.80 o
   1   2  -3       70.66       62.94      5.32 o
   2   2  -3      285.64      299.79      9.43 o
   3   2  -3        0.39       -1.13      3.29 o
   4   2  -3      128.67      138.03      5.38 o
   5   2  -3        2.69       11.08      3.46 o
   6   2  -3       61.20       67.65      4.52 o
   7   2  -3      113.65      116.85      5.59 o
   8   2  -3       35.04       29.50      4.63 o
   9   2  -3       45.08       37.10      5.75 o
  10   2  -3       23.76       10.07      5.54 o
  11   2  -3       21.89       12.37      6.19 o
  12   2  -3       29.09       24.89      7.67 o
  13   2  -3       19.97       18.59      8.58 o
  14   2  -3        4.08        4.11      8.49 o
  15   2  -3       28.12       22.74      9.74 o
   1   3  -3      722.49      731.35     12.44 o
   2   3  -3      741.50      725.03     13.39 o
   3   3  -3      230.37      237.02      7.13 o
   4   3  -3      231.45      249.58      7.28 o
   5   3  -3       29.50       27.49      3.94 o
   6   3  -3       27.82       21.01      4.38 o
   7   3  -3       35.54       29.53      4.86 o
   8   3  -3        3.86        1.63      4.66 o
   9   3  -3        4.58       -5.24      5.24 o
  10   3  -3       13.74        8.07      5.98 o
  11   3  -3       57.17       56.75      8.40 o
  12   3  -3        6.15        3.75     10.40 o
  13   3  -3        0.39       11.05     11.00 o
  14   3  -3        2.67       11.57     11.45 o
  15   3  -3       12.87       31.70     16.51 o
   1   4  -3      125.52      120.56      5.64 o
   2   4  -3      974.75      989.14     15.06 o
   3   4  -3      776.19      801.55     13.12 o
   4   4  -3       33.35       33.59      4.61 o
   5   4  -3      306.10      308.88      8.22 o
   6   4  -3       61.85       57.63      5.50 o
   7   4  -3      112.90      108.27      8.51 o
   8   4  -3        6.26        2.15      4.83 o
   9   4  -3       24.79       27.86      5.99 o
  10   4  -3       36.89       38.80      8.36 o
  11   4  -3       58.84       59.00     12.94 o
  12   4  -3        3.49       -1.04     11.00 o
  13   4  -3        1.24       13.23     11.83 o
  14   4  -3       19.72       -3.45     14.80 o
  15   4  -3        6.77       23.72     16.91 o
   1   5  -3      101.53      105.46      5.47 o
   2   5  -3       42.13       36.79      4.96 o
   3   5  -3      136.88      128.65      6.04 o
   4   5  -3       91.30       89.99      7.17 o
   5   5  -3      246.54      245.93      7.68 o
   6   5  -3      119.73      133.38      6.58 o
   7   5  -3       99.86      109.30      6.47 o
   8   5  -3      131.59      128.15      7.12 o
   9   5  -3      138.35      134.40      8.01 o
  10   5  -3       27.92       12.74      6.68 o
  11   5  -3       38.57       31.92      6.62 o
  12   5  -3       33.46       10.58     12.57 o
  13   5  -3        1.52       20.54     26.18 o
  14   5  -3       16.62       18.57     27.20 o
  15   5  -3        0.57      -10.78     16.46 o
   1   6  -3      206.96      202.63      6.67 o
   2   6  -3      354.12      352.98      9.50 o
   3   6  -3       28.22       28.11      5.50 o
   4   6  -3      192.54      211.98      7.83 o
   5   6  -3       11.83        6.91      4.17 o
   6   6  -3       32.41       31.44      5.19 o
   7   6  -3      339.08      331.12     12.21 o
   8   6  -3      658.87      638.71     14.91 o
   9   6  -3       87.18       84.40      8.46 o
  10   6  -3       67.61       82.58      8.94 o
  11   6  -3       24.28       32.50     10.87 o
  12   6  -3       51.52       42.07     33.35 o
  13   6  -3       16.52       37.48     17.07 o
  14   6  -3       17.89       -4.43     16.24 o
   1   7  -3      200.80      226.51      8.24 o
   2   7  -3      326.87      343.84     10.54 o
   3   7  -3      288.15      290.40      9.90 o
   4   7  -3        6.07       15.37      5.61 o
   5   7  -3      344.67      371.08     11.66 o
   6   7  -3       37.95       34.22      5.97 o
   7   7  -3       12.30       16.98      5.89 o
   8   7  -3      457.44      466.00     14.53 o
   9   7  -3       27.97       26.35      7.94 o
  10   7  -3       44.28       27.07      7.96 o
  11   7  -3        8.46       -0.80      8.17 o
  12   7  -3      104.06       94.36     12.94 o
  13   7  -3       18.10       34.72     18.37 o
  14   7  -3        1.82        9.40     17.43 o
   1   8  -3       58.43       62.17     12.33 o
   2   8  -3      136.17      150.84      8.22 o
   3   8  -3       77.61       77.98      7.71 o
   4   8  -3      141.02      164.56      8.44 o
   5   8  -3       63.65       54.77      8.51 o
   6   8  -3        7.42        9.31      5.66 o
   7   8  -3       28.83       33.00      8.01 o
   8   8  -3       34.00       21.66     10.47 o
   9   8  -3        4.41        5.19      8.72 o
  10   8  -3      141.97      141.17     11.59 o
  11   8  -3       86.03       79.95     10.47 o
  12   8  -3      104.54       97.08     13.32 o
  13   8  -3       55.76       86.21     13.03 o
  14   8  -3        4.65        9.97     18.41 o
   1   9  -3       11.23        6.84      8.20 o
   2   9  -3      108.54      125.20      9.48 o
   3   9  -3       97.69      104.97      8.46 o
   4   9  -3       15.74       20.62      6.96 o
   5   9  -3       96.10       78.92      7.70 o
   6   9  -3       71.17       54.79      8.57 o
   7   9  -3       98.26      107.09     10.83 o
   8   9  -3        3.66        8.49     10.93 o
   9   9  -3       16.33       13.80     11.93 o
  10   9  -3        5.03       -5.94      9.14 o
  11   9  -3       21.53       11.74     10.32 o
  12   9  -3       22.27        9.45     12.72 o
  13   9  -3       17.00       21.68     12.46 o
  14   9  -3        1.90       20.91     14.21 o
   1  10  -3       29.60       30.25     10.01 o
   2  10  -3      119.48      136.27     10.07 o
   3  10  -3        0.75       -0.85      6.83 o
   4  10  -3        0.20       -1.50      6.70 o
   5  10  -3       35.07       33.69      7.62 o
   6  10  -3       31.82       21.13     10.35 o
   7  10  -3      106.60      125.08     13.89 o
   8  10  -3        0.22        4.81      8.82 o
   9  10  -3        6.37       16.93     11.81 o
  10  10  -3        7.84       -0.18     14.41 o
  11  10  -3        0.71      -10.11     10.11 o
  12  10  -3        3.26       14.84     19.03 o
  13  10  -3        1.01       -7.34     13.00 o
   1  11  -3       25.90       18.94      9.75 o
   2  11  -3       75.93       78.53      9.42 o
   3  11  -3       25.17       23.97      8.29 o
   4  11  -3       12.94       10.45      8.16 o
   5  11  -3       18.39       39.91      8.79 o
   6  11  -3       82.75       76.34     10.88 o
   7  11  -3      132.71      126.38     12.09 o
   8  11  -3       15.27       22.14      9.95 o
   9  11  -3        0.60        2.24     10.66 o
  10  11  -3        1.29      -10.01     10.01 o
  11  11  -3        2.54       -4.90     12.68 o
  12  11  -3       15.17        7.98     15.12 o
  13  11  -3        0.27        4.95     14.20 o
   1  12  -3      216.22      188.61     12.67 o
   2  12  -3       17.65       16.43      8.78 o
   3  12  -3      139.40      131.63     11.37 o
   4  12  -3       51.51       56.84      9.50 o
   5  12  -3       44.56       47.66     10.63 o
   6  12  -3        1.98       14.75     10.07 o
   7  12  -3        3.90       -4.21      9.67 o
   8  12  -3       11.53       15.10     11.11 o
   9  12  -3        8.40        2.38     10.99 o
  10  12  -3        2.14        9.99     11.49 o
  11  12  -3        6.00       17.53     11.70 o
  12  12  -3        5.50       -0.22     12.05 o
   1  13  -3      757.65      788.74     23.38 o
   2  13  -3       17.85        8.80      9.10 o
   3  13  -3      201.71      230.41     13.43 o
   4  13  -3       96.98       82.20     11.57 o
   5  13  -3       42.05       51.69     15.99 o
   6  13  -3       13.63       16.30     10.28 o
   7  13  -3       41.01       43.78     11.49 o
   8  13  -3        2.20        6.78     14.34 o
   9  13  -3       17.38       20.24     12.45 o
  10  13  -3       12.25        5.69     16.26 o
  11  13  -3        2.14       -1.04     12.58 o
  12  13  -3        7.85       26.36     18.06 o
   1  14  -3       91.98       79.28     11.12 o
   2  14  -3      113.85      116.41     12.06 o
   3  14  -3      118.20      110.84     11.93 o
   4  14  -3      106.86       81.65     14.23 o
   5  14  -3        0.81        9.75     10.43 o
   6  14  -3       54.73       33.43     11.92 o
   7  14  -3        5.95       -4.51     12.65 o
   8  14  -3        3.73       30.93     13.85 o
   9  14  -3       10.70        7.49     12.70 o
  10  14  -3       12.88       33.14     13.49 o
  11  14  -3        3.70       -9.77     12.96 o
   1  15  -3       40.04       40.40     10.74 o
   2  15  -3       49.60       59.31     11.00 o
   3  15  -3        7.15        7.03     12.65 o
   4  15  -3       21.41       20.24     12.85 o
   5  15  -3        0.51      -10.80     10.80 o
   6  15  -3       12.09       15.62     11.28 o
   7  15  -3        9.53      -11.19     11.19 o
   8  15  -3        8.68        9.75     13.49 o
   9  15  -3        6.75        2.49     13.28 o
  10  15  -3        4.25        6.24     13.95 o
   1  16  -3        4.50       -3.35      9.84 o
   2  16  -3        4.08       12.65     12.06 o
   3  16  -3        5.19      -12.56     15.50 o
   4  16  -3        2.17       -5.71     10.85 o
   5  16  -3        1.34       -2.99     11.29 o
   6  16  -3        3.31       11.01     12.30 o
   7  16  -3       19.58       21.29     13.61 o
   8  16  -3        0.88       -4.18     13.56 o
   9  16  -3        2.71       15.93     14.18 o
  10  16  -3        5.73        3.31     14.49 o
   1  17  -3        3.08       -2.90     10.32 o
   2  17  -3       32.07       26.74     14.71 o
   3  17  -3        6.58       -3.64     13.20 o
   4  17  -3        1.55      -11.04     11.04 o
   5  17  -3        2.81        2.69     12.57 o
   6  17  -3        2.57       -8.10     12.33 o
   7  17  -3        2.85        2.23     14.11 o
   8  17  -3        4.24      -13.31     13.31 o
   9  17  -3        1.84       -0.41     16.72 o
   1  18  -3        1.54        3.36     14.23 o
   2  18  -3        8.53       18.93     14.57 o
   3  18  -3        5.30       -3.23     14.13 o
   4  18  -3        2.26       -5.05     12.50 o
   5  18  -3        5.52        5.78     13.39 o
   6  18  -3        1.00       -2.87     13.38 o
   7  18  -3        2.54      -12.37     12.37 o
   1  19  -3        2.28        8.76     15.71 o
   2  19  -3        3.36       15.90     17.04 o
   3  19  -3       12.55        0.50     13.23 o
   4  19  -3       10.74       19.57     12.68 o
   5  19  -3        1.45        1.54     13.21 o
   6  19  -3        0.20       -1.64     14.56 o
   1  20  -3       26.44        9.95     36.65 o
   2  20  -3        7.52       -9.76     23.73 o
   3  20  -3        4.36        0.96     19.90 o
   4  20  -3       10.49       24.28     14.80 o
   0   0  -2    19121.31    18610.95    342.26 o
   2   0  -2     7543.36     7340.51    108.30 o
   4   0  -2        8.61        9.13      3.94 o
   6   0  -2      130.76      153.58      7.11 o
   8   0  -2      377.08      413.20     13.41 o
  10   0  -2       23.33       10.36      5.88 o
  12   0  -2       35.17       29.19      7.42 o
  14   0  -2        8.63        7.05     21.62 o
   0   1  -2    19495.20    19073.21    251.81 o
   1   1  -2     2992.31     2915.36     29.65 o
   2   1  -2     6709.06     6613.18     66.30 o
   3   1  -2      736.86      707.19     10.84 o
   4   1  -2      303.36      286.57      5.69 o
   5   1  -2      159.72      165.69      4.57 o
   6   1  -2       20.30       12.68      3.45 o
   7   1  -2      211.73      244.23      6.69 o
   8   1  -2      129.32      134.54      4.98 o
   9   1  -2       74.97       83.34      4.62 o
  10   1  -2       13.89        6.27      4.37 o
  11   1  -2      147.48      143.04      6.69 o
  12   1  -2       15.41        9.28      6.60 o
  13   1  -2       13.16        0.11      7.27 o
  14   1  -2        9.14        1.04      9.20 o
  15   1  -2       18.87       15.90     12.26 o
   0   2  -2     6616.35     6581.37     88.61 o
   1   2  -2     1038.71     1014.30     12.18 o
   2   2  -2      366.18      363.22      7.62 o
   3   2  -2      393.34      403.57      7.40 o
   4   2  -2     1053.81     1073.51     13.18 o
   5   2  -2      164.77      191.25      5.34 o
   6   2  -2       36.66       46.13      4.06 o
   7   2  -2       38.52       43.19      4.15 o
   8   2  -2       75.82       76.25      4.38 o
   9   2  -2       12.97       10.19      3.73 o
  10   2  -2       92.26      108.64      7.43 o
  11   2  -2       14.67       25.94      7.35 o
  12   2  -2        0.73        3.40      7.39 o
  13   2  -2       11.41        7.74      8.17 o
  14   2  -2        4.94       -4.04     12.55 o
  15   2  -2        0.69       -0.38     13.39 o
  16   2  -2        0.93       -5.58     34.06 o
   0   3  -2      360.43      367.21      9.18 o
   1   3  -2     2532.45     2477.73     23.87 o
   2   3  -2      276.95      287.38      7.09 o
   3   3  -2       67.51       64.77      4.08 o
   4   3  -2      133.08      140.10      4.57 o
   5   3  -2       16.68       11.85      3.35 o
   6   3  -2      113.95      115.97      5.56 o
   7   3  -2       60.19       69.86      5.47 o
   8   3  -2        8.31       -2.58      4.19 o
   9   3  -2       40.61       33.81      6.67 o
  10   3  -2       51.89       40.55      8.53 o
  11   3  -2       52.15       61.90      8.95 o
  12   3  -2       32.10       36.60      8.79 o
  13   3  -2       22.89       37.97     27.90 o
  14   3  -2       15.82        6.08     13.97 o
  15   3  -2        9.64      -18.62     20.29 o
   0   4  -2      390.99      423.62     10.05 o
   1   4  -2      100.60      103.85      4.19 o
   2   4  -2      521.57      475.08      9.63 o
   3   4  -2      441.06      434.00      9.06 o
   4   4  -2       91.11       83.75      4.49 o
   5   4  -2      108.03      112.71      5.57 o
   6   4  -2      112.22      107.41      5.21 o
   7   4  -2       35.23       37.02      5.50 o
   8   4  -2      296.37      291.12      8.19 o
   9   4  -2       60.56       56.46      8.65 o
  10   4  -2      219.56      230.75     12.64 o
  11   4  -2       24.75       22.47      9.57 o
  12   4  -2       57.22       32.55     14.57 o
  13   4  -2       18.02       20.21     14.18 o
  14   4  -2        1.61       11.33     14.62 o
  15   4  -2        1.99       -8.36     15.42 o
   0   5  -2       35.79       37.10      6.09 o
   1   5  -2      369.43      387.75      8.15 o
   2   5  -2       57.28       52.84      4.92 o
   3   5  -2      153.83      151.94      6.02 o
   4   5  -2      253.76      269.92      7.68 o
   5   5  -2      241.35      251.83      7.11 o
   6   5  -2      116.63      106.91      5.54 o
   7   5  -2       83.49       79.70      5.68 o
   8   5  -2      102.05       96.70      5.88 o
   9   5  -2       66.37       75.41      9.20 o
  10   5  -2      172.00      183.17     15.23 o
  11   5  -2       81.66       92.06     16.26 o
  12   5  -2       61.40       82.22     16.77 o
  13   5  -2       10.45        1.99     14.11 o
  14   5  -2       11.89       -0.72     23.40 o
  15   5  -2       15.91      -15.83     15.83 o
   0   6  -2      494.22      521.00     18.85 o
   1   6  -2      390.38      419.61     10.31 o
   2   6  -2     2491.96     2529.27     31.76 o
   3   6  -2      798.60      800.75     13.66 o
   4   6  -2      485.56      481.08     10.30 o
   5   6  -2       99.50       96.36      5.28 o
   6   6  -2      474.22      474.20     10.49 o
   7   6  -2        1.59       -2.34      5.20 o
   8   6  -2      167.02      177.56      7.49 o
   9   6  -2        7.41        5.37      6.34 o
  10   6  -2       52.93       50.38     14.75 o
  11   6  -2       53.71       57.43     15.87 o
  12   6  -2       32.32       11.21     14.88 o
  13   6  -2       44.71       49.70     34.66 o
  14   6  -2       67.88       58.94     18.87 o
  15   6  -2        6.96        7.20     17.66 o
   0   7  -2      672.81      689.85     19.77 o
   1   7  -2      371.02      359.10     10.98 o
   2   7  -2      139.34      132.96      7.46 o
   3   7  -2        2.50        3.71      5.14 o
   4   7  -2      454.84      470.63     14.59 o
   5   7  -2       20.87       19.17      5.69 o
   6   7  -2      597.11      587.09     12.89 o
   7   7  -2      194.39      201.11      8.10 o
   8   7  -2       98.00       98.79     11.35 o
   9   7  -2      661.06      680.59     18.14 o
  10   7  -2       11.99        6.79      7.47 o
  11   7  -2       46.94       31.81     21.21 o
  12   7  -2       73.12       45.31     34.93 o
  13   7  -2       10.46       23.45     15.94 o
  14   7  -2       29.28       47.64     25.89 o
  15   7  -2        4.48      -17.13     17.13 o
   0   8  -2      261.96      252.06     14.78 o
   1   8  -2       65.28       51.54      6.48 o
   2   8  -2       36.34       26.40      5.95 o
   3   8  -2       29.87       21.33      5.91 o
   4   8  -2      137.94      159.00      8.17 o
   5   8  -2      173.84      187.41      8.57 o
   6   8  -2      333.41      370.06     12.76 o
   7   8  -2      271.18      277.26     11.12 o
   8   8  -2      556.21      581.96     18.46 o
   9   8  -2       92.35       92.54     12.63 o
  10   8  -2       99.20      100.08     13.38 o
  11   8  -2       79.86       97.30     18.26 o
  12   8  -2        2.25        1.93     20.25 o
  13   8  -2        8.05        2.91     16.70 o
  14   8  -2        0.62      -15.64     15.64 o
   0   9  -2       58.49       64.54     10.43 o
   1   9  -2      330.33      340.64     11.55 o
   2   9  -2      134.27      137.92     11.43 o
   3   9  -2       76.19       92.02     12.00 o
   4   9  -2       29.00       38.37      6.55 o
   5   9  -2       27.64       26.13      5.88 o
   6   9  -2       45.55       35.82      6.14 o
   7   9  -2        2.17        8.78      6.89 o
   8   9  -2       12.73       14.54     10.05 o
   9   9  -2      157.25      174.53     15.36 o
  10   9  -2       74.72       59.65     12.75 o
  11   9  -2       13.92       25.57     11.49 o
  12   9  -2       12.86        9.20     25.83 o
  13   9  -2       44.18       41.99     19.04 o
  14   9  -2        3.79       -9.56     16.92 o
   0  10  -2      267.33      248.64     15.94 o
   1  10  -2        2.65       -1.99      7.35 o
   2  10  -2      106.92      112.63      9.51 o
   3  10  -2       21.98       27.08      6.71 o
   4  10  -2       40.01       38.58      7.08 o
   5  10  -2        8.30       -0.86      6.00 o
   6  10  -2       57.66       48.02      7.39 o
   7  10  -2       32.44       26.47      8.87 o
   8  10  -2       53.38       51.75      9.68 o
   9  10  -2       18.98       11.46     25.17 o
  10  10  -2        8.69        0.97     11.57 o
  11  10  -2        7.68       -1.76     11.90 o
  12  10  -2        1.17       12.14     15.04 o
  13  10  -2        0.55        1.83     17.50 o
  14  10  -2        1.96       11.80     19.61 o
   0  11  -2      386.42      348.61     19.31 o
   1  11  -2      280.76      297.61     13.87 o
   2  11  -2      224.10      213.19     11.81 o
   3  11  -2       36.96       58.80      8.02 o
   4  11  -2       44.55       45.43      7.22 o
   5  11  -2        8.49       10.78      6.95 o
   6  11  -2        7.00        6.55      8.87 o
   7  11  -2       26.61       31.33      9.39 o
   8  11  -2       13.71       17.49      9.37 o
   9  11  -2       11.65       27.33     12.80 o
  10  11  -2        2.14       -4.70     10.31 o
  11  11  -2        1.01      -10.31     12.45 o
  12  11  -2       28.54       26.62     20.20 o
  13  11  -2        8.68        2.01     12.98 o
   0  12  -2      377.60      405.65     25.13 o
   1  12  -2      234.84      205.91     11.89 o
   2  12  -2        7.25        1.62      7.81 o
   3  12  -2       47.19       55.08      8.99 o
   4  12  -2       20.48       20.85      7.65 o
   5  12  -2        2.20       -7.11      7.11 o
   6  12  -2       58.80       57.82     13.20 o
   7  12  -2       17.91       30.75      9.98 o
   8  12  -2       50.97       37.39     10.82 o
   9  12  -2        1.43        3.29     10.55 o
  10  12  -2       14.53       19.22     15.15 o
  11  12  -2        0.05       -5.83     10.75 o
  12  12  -2        0.75      -11.98     11.98 o
  13  12  -2        9.38       -0.33     13.61 o
   0  13  -2       45.46       50.17     18.30 o
   1  13  -2       66.60       71.97     10.03 o
   2  13  -2      302.19      290.30     14.04 o
   3  13  -2      132.86      144.09     11.52 o
   4  13  -2       29.86       22.99     10.26 o
   5  13  -2      198.09      166.31     13.61 o
   6  13  -2        0.87        0.90      9.66 o
   7  13  -2       97.00      106.38     12.47 o
   8  13  -2       12.01      -10.08     10.08 o
   9  13  -2        0.32        2.29     11.08 o
  10  13  -2        4.74       -4.63     11.47 o
  11  13  -2       33.62       38.41     18.86 o
  12  13  -2        7.80        7.90     12.54 o
   0  14  -2      736.25      753.38     33.67 o
   1  14  -2      128.16      144.87     14.40 o
   2  14  -2       98.67      104.34     11.27 o
   3  14  -2      246.41      244.13     13.82 o
   4  14  -2        8.09       -3.68      9.89 o
   5  14  -2      100.10       83.66     12.58 o
   6  14  -2       19.13       -3.09     10.13 o
   7  14  -2       22.61       20.51     10.82 o
   8  14  -2       13.11       15.70     12.27 o
   9  14  -2       21.67       24.70     12.72 o
  10  14  -2        7.58        1.99     12.14 o
  11  14  -2        3.71      -12.14     12.14 o
  12  14  -2        4.68        3.57     13.38 o
   0  15  -2      168.22      198.40     19.16 o
   1  15  -2        1.13        9.82      9.07 o
   2  15  -2       26.74       21.75     12.06 o
   3  15  -2       26.10       30.48      9.99 o
   4  15  -2       10.80       18.64     10.79 o
   5  15  -2       42.37       29.53     11.54 o
   6  15  -2        3.96       -1.68     11.09 o
   7  15  -2       10.19        1.51     11.23 o
   8  15  -2       12.55       -3.95     12.62 o
   9  15  -2        6.81      -12.42     12.42 o
  10  15  -2        2.98       12.83     13.24 o
  11  15  -2        2.13       13.09     14.03 o
   0  16  -2       34.48       28.83     13.32 o
   1  16  -2        2.83       -6.25      9.61 o
   2  16  -2       34.05       33.05     10.78 o
   3  16  -2       49.87       61.27     12.26 o
   4  16  -2        0.91       -7.98     10.09 o
   5  16  -2        1.90       11.71     10.70 o
   6  16  -2        2.51       -2.44     11.93 o
   7  16  -2        6.67       -7.37     12.05 o
   8  16  -2        3.29       -9.68     12.60 o
   9  16  -2        4.85        9.95     13.94 o
  10  16  -2       11.48       15.59     14.06 o
   0  17  -2       10.30       -2.58     14.17 o
   1  17  -2       10.45       13.60     10.50 o
   2  17  -2        9.05        8.28     13.36 o
   3  17  -2       14.12        1.06     11.32 o
   4  17  -2        9.03        6.92     11.43 o
   5  17  -2        5.75        2.22     11.52 o
   6  17  -2        0.13       -0.49     11.82 o
   7  17  -2        0.81        0.55     12.95 o
   8  17  -2        7.82       14.06     13.90 o
   9  17  -2        0.24       -4.02     13.83 o
   0  18  -2        6.07        4.06     14.99 o
   1  18  -2       19.68       -3.76     15.85 o
   2  18  -2        4.03       -9.05     13.30 o
   3  18  -2       29.16       31.43     12.41 o
   4  18  -2       23.38       14.81     16.49 o
   5  18  -2       18.56        6.69     12.54 o
   6  18  -2        2.97       11.96     16.08 o
   7  18  -2        0.52       -0.73     17.39 o
   8  18  -2        5.28        1.35     18.22 o
   0  19  -2        2.54       31.59     23.00 o
   1  19  -2       20.52       16.85     14.61 o
   2  19  -2        0.75      -11.16     11.16 o
   3  19  -2       14.59       29.91     17.01 o
   4  19  -2       14.55        0.05     12.51 o
   5  19  -2        3.68       -8.10     12.31 o
   6  19  -2        6.28        9.48     16.27 o
   7  19  -2        9.65      -14.31     14.31 o
   0  20  -2        1.30        4.93     34.63 o
   1  20  -2       14.06       12.63     17.09 o
   2  20  -2        5.36        0.19     12.94 o
   3  20  -2       10.74        8.55     13.47 o
   4  20  -2       13.40       24.86     14.22 o
   5  20  -2        4.27        4.39     13.65 o
   0  21  -2       12.41       73.04     41.53 o
   1  21  -2        4.20       -0.41     16.65 o
   2  21  -2        2.53        9.43     17.90 o
   3  21  -2        0.82       31.36     16.26 o
   2   0  -1     9064.22     8456.18    103.10 o
   4   0  -1     4758.24     4608.68     77.50 o
   6   0  -1     3601.54     3635.15     61.93 o
   8   0  -1      250.03      258.67     10.91 o
  10   0  -1        6.88       -1.44     10.66 o
  12   0  -1       56.91       72.36     10.06 o
  14   0  -1       59.84       59.60      9.26 o
   1   1  -1     3980.93     3729.33     35.84 o
   2   1  -1    11087.08    10591.67     94.61 o
   3   1  -1      163.32      170.65      4.57 o
   4   1  -1       56.64       48.92      2.97 o
   5   1  -1      716.82      765.38     11.41 o
   6   1  -1      941.23     1050.98     16.08 o
   7   1  -1       47.69       52.59      4.57 o
   8   1  -1       35.07       36.86      4.57 o
   9   1  -1       11.15        6.58      4.72 o
  10   1  -1        2.45       -4.47      4.47 o
  11   1  -1       42.88       44.39      5.90 o
  12   1  -1       27.03       19.67      8.50 o
  13   1  -1       12.43       28.32     14.09 o
  14   1  -1       25.60       31.38      9.51 o
  15   1  -1        2.39       -4.11     11.70 o
   1   2  -1     4695.24     4398.62     41.77 o
   2   2  -1     1723.47     1660.04     17.97 o
   3   2  -1     1033.53      965.83     11.89 o
   4   2  -1       38.66       39.52      2.72 o
   5   2  -1       20.22       18.63      3.33 o
   6   2  -1       87.67       95.57      4.32 o
   7   2  -1      103.85      107.50      5.31 o
   8   2  -1      155.06      150.90      6.21 o
   9   2  -1        7.57        7.01      4.71 o
  10   2  -1        0.40        0.76      5.38 o
  11   2  -1        2.02       18.16      8.34 o
  12   2  -1       14.78        7.37     11.89 o
  13   2  -1       74.46       79.50     11.27 o
  14   2  -1       11.69       21.04     13.61 o
  15   2  -1       20.78        8.03     12.59 o
   1   3  -1      561.23      523.24      7.58 o
   2   3  -1     1952.00     1805.87     20.01 o
   3   3  -1     1028.17     1011.67     17.64 o
   4   3  -1       44.90       52.01      3.21 o
   5   3  -1        4.96        9.82      2.74 o
   6   3  -1       28.95       28.55      3.96 o
   7   3  -1        9.50        9.12      4.38 o
   8   3  -1       35.17       28.94      5.38 o
   9   3  -1       28.45       27.74      5.70 o
  10   3  -1       11.16       10.11      7.09 o
  11   3  -1       86.27       82.98     23.09 o
  12   3  -1       25.69       10.08     10.07 o
  13   3  -1       10.98       -0.98     12.81 o
  14   3  -1        4.36        8.32     14.17 o
  15   3  -1        2.65      -12.28     24.75 o
  16   3  -1        2.45        8.21     16.19 o
   1   4  -1     1067.50      957.33     12.44 o
   2   4  -1      739.01      701.76      9.87 o
   3   4  -1      153.65      151.82      6.11 o
   4   4  -1       81.71       85.49      4.14 o
   5   4  -1       50.88       63.82      3.81 o
   6   4  -1       89.46       94.27      4.53 o
   7   4  -1        8.82        4.73      4.87 o
   8   4  -1       55.78       54.34      7.56 o
   9   4  -1       95.28       77.91      8.08 o
  10   4  -1       13.88       -3.11      9.58 o
  11   4  -1       18.27        0.74      9.72 o
  12   4  -1       38.50       44.66     29.63 o
  13   4  -1        2.66       10.31     14.10 o
  14   4  -1        1.24       -0.73     14.61 o
  15   4  -1        1.42       -5.67     15.37 o
  16   4  -1        9.22      -14.80     14.80 o
   1   5  -1      213.62      199.57      5.64 o
   2   5  -1      136.63      141.96      5.64 o
   3   5  -1      169.62      168.33      6.15 o
   4   5  -1      394.22      408.07     10.49 o
   5   5  -1       80.79       82.24      4.59 o
   6   5  -1      253.87      272.15     12.00 o
   7   5  -1      120.72      125.21      5.96 o
   8   5  -1       11.71        7.12      6.40 o
   9   5  -1      258.55      265.40     13.51 o
  10   5  -1       64.46       61.50     11.22 o
  11   5  -1       93.14      102.57     12.74 o
  12   5  -1       48.86       61.14     15.62 o
  13   5  -1        4.50       12.61     14.90 o
  14   5  -1       20.48       34.37     16.28 o
  15   5  -1        0.72       -8.59     16.15 o
   1   6  -1      121.77      116.14      5.73 o
   2   6  -1      953.61     1001.83     21.05 o
   3   6  -1      347.44      366.80      9.35 o
   4   6  -1       24.02       18.23      5.77 o
   5   6  -1      380.84      401.83      9.09 o
   6   6  -1       72.17       75.19      5.00 o
   7   6  -1       24.28       20.57      4.38 o
   8   6  -1      443.62      420.21     11.11 o
   9   6  -1      356.79      352.11     10.66 o
  10   6  -1      885.64      875.31     33.89 o
  11   6  -1       20.20        8.82     14.47 o
  12   6  -1       34.49       19.04     14.77 o
  13   6  -1        1.19        7.63     15.20 o
  14   6  -1        1.22       12.78     16.21 o
  15   6  -1        0.24       44.25     41.01 o
   1   7  -1      270.33      301.62      9.25 o
   2   7  -1     1561.05     1642.73     25.33 o
   3   7  -1     1560.39     1728.54     25.03 o
   4   7  -1      195.48      204.19      7.51 o
   5   7  -1      236.23      247.63      8.11 o
   6   7  -1       43.19       48.76      6.16 o
   7   7  -1       82.67       80.89      6.75 o
   8   7  -1      148.09      141.77      7.94 o
   9   7  -1      111.51      118.16      8.06 o
  10   7  -1      522.25      487.18     15.90 o
  11   7  -1       32.59       27.38     25.87 o
  12   7  -1       43.16       47.35     24.86 o
  13   7  -1       14.87       15.69     16.43 o
  14   7  -1       11.72       45.06     21.79 o
  15   7  -1       21.64        8.51     18.18 o
   1   8  -1       67.64       69.98      6.40 o
   2   8  -1      400.66      426.99     11.59 o
   3   8  -1      113.40      115.10      7.74 o
   4   8  -1      122.20      113.81      7.75 o
   5   8  -1      151.27      144.61      8.33 o
   6   8  -1       20.36       26.53      7.66 o
   7   8  -1      353.23      347.19     10.83 o
   8   8  -1      134.43      153.89      9.23 o
   9   8  -1      173.16      178.69     18.94 o
  10   8  -1       89.81       82.66     12.17 o
  11   8  -1      159.20      167.42     26.38 o
  12   8  -1       17.25       16.37     15.80 o
  13   8  -1       18.38       -7.24     15.66 o
  14   8  -1       17.87        4.49     17.35 o
  15   8  -1       12.24        9.16     18.81 o
   1   9  -1        8.73       16.74      5.68 o
   2   9  -1       36.31       35.08      6.04 o
   3   9  -1        1.15       -1.95      4.91 o
   4   9  -1      200.58      209.49      9.14 o
   5   9  -1      124.59      130.36      9.81 o
   6   9  -1       21.68       23.14      6.08 o
   7   9  -1      144.30      139.57      8.83 o
   8   9  -1       11.88       18.22      7.91 o
   9   9  -1      149.94      130.93     14.10 o
  10   9  -1       89.63       74.15     13.36 o
  11   9  -1       21.69       12.07     10.96 o
  12   9  -1        9.51        4.06     16.94 o
  13   9  -1       10.69       13.06     17.55 o
  14   9  -1       16.61       25.63     19.75 o
   1  10  -1       16.68       18.09      6.77 o
   2  10  -1       18.12       28.37      6.46 o
   3  10  -1       33.08       27.93      6.01 o
   4  10  -1       25.12       14.36      6.48 o
   5  10  -1       86.54       99.67      7.87 o
   6  10  -1        0.79       -5.99      5.99 o
   7  10  -1       45.95       45.82     10.54 o
   8  10  -1        2.56      -10.27     10.27 o
   9  10  -1       18.62       11.80     11.45 o
  10  10  -1       17.63       -1.01     17.78 o
  11  10  -1       18.94       14.48     16.26 o
  12  10  -1       14.81       14.23     12.27 o
  13  10  -1        2.87        2.24     17.78 o
  14  10  -1        5.81       21.85     35.19 o
   1  11  -1       60.15       67.13      7.99 o
   2  11  -1       15.92       15.84      6.86 o
   3  11  -1        7.64       13.48      6.09 o
   4  11  -1       10.32       21.28      6.31 o
   5  11  -1       39.74       26.32      8.86 o
   6  11  -1        7.81       -4.35      9.99 o
   7  11  -1       35.66       32.31     10.38 o
   8  11  -1       11.72       10.29     10.52 o
   9  11  -1       14.31       10.66     12.10 o
  10  11  -1       18.85        9.90     13.41 o
  11  11  -1       20.67       20.93     13.80 o
  12  11  -1       15.98       27.08     12.82 o
  13  11  -1        1.80       -1.68     17.90 o
  14  11  -1        9.83      -17.34     18.83 o
   1  12  -1       18.75       20.68      7.81 o
   2  12  -1       54.73       68.08      8.80 o
   3  12  -1       24.75       26.47      6.95 o
   4  12  -1       21.58       22.36      7.29 o
   5  12  -1        8.44        6.86      7.64 o
   6  12  -1       53.55       44.08     15.05 o
   7  12  -1       18.17        0.86     11.00 o
   8  12  -1       26.26       30.95     12.60 o
   9  12  -1        8.92       12.66     13.35 o
  10  12  -1        0.41       -4.25     12.68 o
  11  12  -1        2.42       16.29     14.57 o
  12  12  -1       22.40       44.82     15.49 o
  13  12  -1        4.23        6.45     14.93 o
   1  13  -1     1246.36     1238.90     27.30 o
   2  13  -1      114.74      118.66     10.45 o
   3  13  -1       43.42       28.25      7.91 o
   4  13  -1       82.36       87.51      9.23 o
   5  13  -1       24.53       17.70      9.69 o
   6  13  -1      128.72      128.12     14.61 o
   7  13  -1       39.72       30.73     12.32 o
   8  13  -1       26.13       15.83     12.81 o
   9  13  -1       21.94        9.25     13.13 o
  10  13  -1        0.67        4.09     13.84 o
  11  13  -1        3.71      -13.53     13.67 o
  12  13  -1        4.81       33.37     16.08 o
  13  13  -1        6.81       -2.54     15.20 o
   1  14  -1      864.01      892.04     23.35 o
   2  14  -1      205.38      211.86     13.00 o
   3  14  -1       80.63       69.36      9.34 o
   4  14  -1       42.33       39.27      9.65 o
   5  14  -1       20.77       15.24     10.08 o
   6  14  -1       39.63       32.26     10.99 o
   7  14  -1       33.26       39.85     12.96 o
   8  14  -1        0.93      -18.05     18.05 o
   9  14  -1        2.83        0.82     13.79 o
  10  14  -1       10.88       24.70     15.63 o
  11  14  -1        4.01        1.87     15.08 o
  12  14  -1       15.64       10.66     17.65 o
   1  15  -1       83.86       87.32     12.48 o
   2  15  -1       95.39      100.94     10.04 o
   3  15  -1       24.54       25.04      8.48 o
   4  15  -1       40.50       32.61     10.92 o
   5  15  -1        0.32       -9.93      9.93 o
   6  15  -1       25.38       19.73     10.71 o
   7  15  -1        3.63       -4.99     10.61 o
   8  15  -1        3.32      -10.73     10.73 o
   9  15  -1        1.86       11.81     17.74 o
  10  15  -1        3.82       19.37     16.03 o
  11  15  -1        8.53       14.60     15.84 o
   1  16  -1        3.34       15.66      9.48 o
   2  16  -1       19.80       15.72      8.72 o
   3  16  -1       14.69       13.00     10.38 o
   4  16  -1        2.11       -9.25      9.93 o
   5  16  -1       14.75       20.05     11.33 o
   6  16  -1       21.85       11.38     10.99 o
   7  16  -1        6.63        6.42     12.30 o
   8  16  -1        3.88       -6.96     12.20 o
   9  16  -1        5.19       -1.53     12.77 o
  10  16  -1        1.16      -14.25     15.39 o
  11  16  -1        4.75      -11.41     13.38 o
   1  17  -1        3.11       -4.58      9.66 o
   2  17  -1        5.67       -8.62      9.70 o
   3  17  -1       17.95       21.82     11.32 o
   4  17  -1        4.60       19.54     11.20 o
   5  17  -1        9.83       19.08     11.84 o
   6  17  -1        2.45       -3.37     11.08 o
   7  17  -1        9.00        2.73     12.53 o
   8  17  -1       15.30       29.27     13.67 o
   9  17  -1        3.35       -1.42     13.91 o
  10  17  -1        4.87       -9.35     14.07 o
   1  18  -1        7.90       13.62      9.96 o
   2  18  -1       32.07       24.54     11.84 o
   3  18  -1       22.57       18.14     11.65 o
   4  18  -1        9.47      -10.98     11.68 o
   5  18  -1       12.18       19.48     12.26 o
   6  18  -1        2.18        0.52     11.81 o
   7  18  -1        7.90        0.41     13.30 o
   8  18  -1        3.49       16.12     15.25 o
   9  18  -1        0.11      -13.86     13.86 o
   1  19  -1        3.32       -6.81     11.39 o
   2  19  -1        3.39       -4.51     14.71 o
   3  19  -1       24.39       22.50     12.77 o
   4  19  -1       10.59        4.93     12.31 o
   5  19  -1        1.37       -1.36     12.56 o
   6  19  -1        1.14       -3.83     13.20 o
   7  19  -1        7.66       29.24     15.72 o
   8  19  -1       12.06       22.86     15.75 o
   1  20  -1        5.65       11.90     14.62 o
   2  20  -1        1.12       14.64     12.86 o
   3  20  -1       61.18       67.58     14.93 o
   4  20  -1       11.89       14.26     12.66 o
   5  20  -1       26.71       37.50     14.06 o
   6  20  -1        2.34        5.99     14.79 o
   1  21  -1        8.56        2.92     12.77 o
   2  21  -1        6.16        3.75     15.79 o
   3  21  -1        3.33       -4.38     14.66 o
   4  21  -1        0.22       -0.51     13.23 o
   2   0   0     2184.51     1969.05     33.81 o
   4   0   0     1810.73     1770.31     31.81 o
   6   0   0       43.73       29.42      9.60 o
   8   0   0      756.12      794.38     21.52 o
  10   0   0       86.21       80.33     14.20 o
  12   0   0        2.13        8.53     16.16 o
  14   0   0       14.81        0.57      9.57 o
   0   1   0     3302.23        0.12      0.76 o
   1   1   0       41.13       32.20      3.28 o
   2   1   0      308.63      284.85      4.64 o
   3   1   0      263.61      220.74      5.57 o
   4   1   0     1910.88     1749.89     18.60 o
   5   1   0      787.71      778.99     10.57 o
   6   1   0      175.51      172.26      4.45 o
   7   1   0       58.66       55.27      3.60 o
   8   1   0      348.89      384.38      9.16 o
   9   1   0       99.34       95.06      7.76 o
  10   1   0        0.01       -4.42      5.41 o
  11   1   0      157.68      142.03     13.30 o
  12   1   0        3.15       13.20      9.18 o
  13   1   0        0.65       -3.83      6.08 o
  14   1   0        7.55       -6.27      9.57 o
  15   1   0        0.32       11.70     14.17 o
  16   1   0        5.75       38.73     15.44 o
   0   2   0       52.37       40.67     14.36 o
   1   2   0       46.75       46.21      2.26 o
   2   2   0       58.29       50.42      2.07 o
   3   2   0      614.83      596.24      7.68 o
   4   2   0        3.85        0.74      2.69 o
   5   2   0      149.58      149.55      5.45 o
   6   2   0       50.91       53.68      3.82 o
   7   2   0      500.29      516.73     10.93 o
   8   2   0      165.09      158.90      7.65 o
   9   2   0       23.59       24.22      4.64 o
  10   2   0        9.65       -0.78      4.69 o
  11   2   0        6.23       11.51      7.27 o
  12   2   0       40.22       38.31      7.97 o
  13   2   0        9.13        9.09     10.30 o
  14   2   0       45.78       48.40     10.93 o
  15   2   0        0.53       -8.00     10.49 o
  16   2   0        4.25       11.68     17.11 o
   0   3   0       98.12       89.00      5.38 o
   1   3   0     1269.65     1250.53     14.06 o
   2   3   0       33.05       35.75      2.61 o
   3   3   0      167.46      176.30      4.22 o
   4   3   0        6.51        4.06      2.98 o
   5   3   0        0.28        2.75      2.87 o
   6   3   0      279.32      273.91      7.13 o
   7   3   0       15.63        7.83      3.78 o
   8   3   0        0.27       -1.44      3.84 o
   9   3   0       25.96       30.62      5.14 o
  10   3   0        9.78       14.48      6.52 o
  11   3   0       66.80       73.22     11.20 o
  12   3   0        8.83       12.44     10.13 o
  13   3   0        2.38       -2.73     13.19 o
  14   3   0        0.07      -11.70     17.44 o
  15   3   0       25.36      -10.21     16.37 o
  16   3   0        1.32       12.86     18.14 o
   0   4   0      964.95      929.14     19.67 o
   1   4   0      790.03      746.51     11.21 o
   2   4   0     1943.19     1884.47     21.90 o
   3   4   0       29.20       25.83      3.13 o
   4   4   0       61.37       63.14      4.19 o
   5   4   0       20.97       20.27      4.26 o
   6   4   0        7.91        8.25      3.80 o
   7   4   0        0.79       -1.42      3.92 o
   8   4   0       39.63       31.33      4.77 o
   9   4   0       96.37      104.63      5.94 o
  10   4   0       16.51        7.62      9.35 o
  11   4   0      222.90      207.32     14.87 o
  12   4   0        0.00      -12.25     12.25 o
  13   4   0        0.74       -1.81     14.18 o
  14   4   0        3.91      -14.14     14.14 o
  15   4   0       16.01      -11.36     17.45 o
  16   4   0        2.78        6.52     19.33 o
   0   5   0       36.97       29.85      6.87 o
   1   5   0     2026.36     1976.05     24.73 o
   2   5   0      120.91      115.87      4.58 o
   3   5   0     2213.71     2267.23     54.01 o
   4   5   0        1.42        3.11      3.43 o
   5   5   0        0.87        4.39      3.12 o
   6   5   0        2.18        3.56      4.34 o
   7   5   0       15.36       18.74      4.65 o
   8   5   0       48.24       48.19      5.32 o
   9   5   0      251.69      255.63     11.67 o
  10   5   0      609.74      571.05     19.56 o
  11   5   0       96.66       76.15     16.66 o
  12   5   0       78.11       33.54     26.50 o
  13   5   0        3.87       30.79     15.36 o
  14   5   0        1.64       -2.92     15.59 o
  15   5   0       65.70      115.01     28.24 o
  16   5   0        1.71      -16.91     16.91 o
   0   6   0      587.32      586.56     16.53 o
   1   6   0      535.20      557.20     11.52 o
   2   6   0     1004.97     1001.65     15.13 o
   3   6   0       25.15       23.79      4.42 o
   4   6   0     1582.31     1692.60     22.34 o
   5   6   0      502.74      509.11     12.78 o
   6   6   0        9.70        7.58      4.84 o
   7   6   0      194.99      189.30      7.76 o
   8   6   0      228.66      227.74     15.73 o
   9   6   0        0.50       -3.21      5.69 o
  10   6   0      224.40      233.11     12.99 o
  11   6   0      125.11      121.77      9.89 o
  12   6   0       44.81       27.38     15.02 o
  13   6   0        3.42       -0.09     14.22 o
  14   6   0       29.36       18.89     16.82 o
  15   6   0        0.01        9.79     17.40 o
   0   7   0        0.00       -2.13      6.44 o
   1   7   0      811.61      835.87     16.01 o
   2   7   0        0.47       -3.50      4.79 o
   3   7   0      300.38      374.02      9.07 o
   4   7   0     2435.44     2471.51     33.56 o
   5   7   0      222.30      241.50      8.12 o
   6   7   0       55.08       57.53      6.14 o
   7   7   0      261.61      257.90      9.34 o
   8   7   0     1025.40     1053.59     19.80 o
   9   7   0     1184.41     1134.88     37.40 o
  10   7   0       54.96       50.46      8.38 o
  11   7   0       13.58       13.43      9.91 o
  12   7   0      101.53       97.67     18.42 o
  13   7   0       15.28        8.19     16.72 o
  14   7   0        0.20       -5.25     26.58 o
  15   7   0        0.23        8.11     71.68 o
   0   8   0       12.26        9.51      7.29 o
   1   8   0      131.09      156.28      9.91 o
   2   8   0     1146.20     1200.40     20.75 o
   3   8   0       95.87       86.39      6.50 o
   4   8   0      376.90      394.51     14.52 o
   5   8   0      135.81      138.21      6.82 o
   6   8   0       37.58       36.74      5.04 o
   7   8   0       39.20       40.18      6.78 o
   8   8   0       23.75       28.18      7.10 o
   9   8   0      124.02      124.59     10.88 o
  10   8   0        0.01       -1.11     11.49 o
  11   8   0        0.37        1.05     10.37 o
  12   8   0       56.61       54.82     22.47 o
  13   8   0        0.16      -18.55     28.60 o
  14   8   0       14.56       12.18     11.74 o
  15   8   0        7.76      -18.47     18.47 o
   0   9   0      165.35      159.54     25.69 o
   1   9   0      572.98      589.47     15.20 o
   2   9   0      368.57      398.85     11.74 o
   3   9   0       84.88       85.87      6.93 o
   4   9   0        8.55        4.76      5.44 o
   5   9   0        8.88       10.88      5.12 o
   6   9   0       26.81       35.43      5.69 o
   7   9   0      110.50      124.43      9.13 o
   8   9   0      240.93      249.16     17.56 o
   9   9   0        0.98        1.16     10.85 o
  10   9   0       29.94        7.85     11.26 o
  11   9   0       70.76       72.22     13.52 o
  12   9   0       72.51       90.65     13.71 o
  13   9   0       15.23       -6.15     10.07 o
  14   9   0        0.11        1.03     17.99 o
  15   9   0        8.85       20.74     20.53 o
   0  10   0      330.82      337.40     17.01 o
   1  10   0      321.55      307.42     14.31 o
   2  10   0        0.01       -0.81      5.62 o
   3  10   0       23.03       25.34      6.26 o
   4  10   0       19.62       23.00      6.11 o
   5  10   0       31.63       25.97      5.14 o
   6  10   0        8.02       -0.55      5.48 o
   7  10   0       41.24       31.64     10.71 o
   8  10   0       57.22       52.01     13.01 o
   9  10   0       39.17       42.89     12.93 o
  10  10   0      131.72      143.15     16.22 o
  11  10   0        0.99       -9.36     11.87 o
  12  10   0        4.73        1.56     12.02 o
  13  10   0       17.99       21.53     11.90 o
  14  10   0        4.96        3.60     41.25 o
   0  11   0       23.44       13.74     10.11 o
   1  11   0       17.50       23.20      7.29 o
   2  11   0       97.91       92.28      8.65 o
   3  11   0        0.23       -1.79      6.15 o
   4  11   0        1.64       -0.77      6.24 o
   5  11   0       31.30       24.48      7.03 o
   6  11   0       30.09       34.08      8.38 o
   7  11   0        0.20       -9.61      9.61 o
   8  11   0        9.11        0.34     10.46 o
   9  11   0        6.90       17.02     15.91 o
  10  11   0        0.05      -11.80     11.80 o
  11  11   0        1.06        0.06     12.62 o
  12  11   0       19.25        6.94     16.06 o
  13  11   0       20.24       39.73     14.16 o
  14  11   0       26.80       15.60     21.20 o
   0  12   0       89.03       96.70     13.48 o
   1  12   0      270.18      279.90     11.41 o
   2  12   0      189.02      188.32     10.81 o
   3  12   0        2.72       -6.22      6.22 o
   4  12   0       38.04       52.61     11.28 o
   5  12   0        7.22        5.94      7.79 o
   6  12   0       53.96       64.11     12.00 o
   7  12   0        1.62       -9.23      9.61 o
   8  12   0       57.05       44.74     12.20 o
   9  12   0        0.82        2.27     11.53 o
  10  12   0       74.91       81.93     15.58 o
  11  12   0        9.02        0.89     15.35 o
  12  12   0        0.03       13.52     14.49 o
  13  12   0       11.04       14.38     14.79 o
   0  13   0     1032.44      944.30     33.25 o
   1  13   0      647.65      637.42     17.52 o
   2  13   0        0.79        5.26      7.89 o
   3  13   0       37.83       31.91      8.32 o
   4  13   0       17.61       10.60      8.03 o
   5  13   0       77.93       72.40     12.64 o
   6  13   0        0.60       16.03     11.04 o
   7  13   0      137.30      119.36     15.39 o
   8  13   0        8.27       -5.56     12.14 o
   9  13   0        2.02        8.25     17.30 o
  10  13   0        0.82       -2.20     14.13 o
  11  13   0       24.61       43.13     15.89 o
  12  13   0        7.53       29.64     16.21 o
  13  13   0       23.36       13.26     20.12 o
   0  14   0       11.58       38.47     12.78 o
   1  14   0       49.94       40.38      8.44 o
   2  14   0       39.63       53.37      8.69 o
   3  14   0      334.69      351.83     13.92 o
   4  14   0       43.87       36.42     10.76 o
   5  14   0      271.01      261.64     20.25 o
   6  14   0        7.52       16.63     11.53 o
   7  14   0       79.12       79.48     14.04 o
   8  14   0        4.29        3.76     12.67 o
   9  14   0        0.60      -12.85     12.85 o
  10  14   0        7.30        2.74     14.28 o
  11  14   0        5.10       -3.35     18.49 o
  12  14   0        1.86       35.19     16.71 o
   0  15   0      196.94      171.82     20.89 o
   1  15   0        1.43       -4.76      9.67 o
   2  15   0      198.74      203.12     11.99 o
   3  15   0       41.41       47.73      8.95 o
   4  15   0        3.57        2.09     10.66 o
   5  15   0        0.01       18.94     11.10 o
   6  15   0        9.11        5.94     11.94 o
   7  15   0       19.69       21.88     13.24 o
   8  15   0        6.82       35.09     14.90 o
   9  15   0        3.44        2.96     14.01 o
  10  15   0        0.08      -14.65     14.65 o
  11  15   0        0.03       -6.41     16.21 o
  12  15   0        6.51       28.41     17.59 o
   0  16   0      158.20      162.03     14.75 o
   1  16   0       46.96       55.38      9.34 o
   2  16   0       40.63       50.54     10.62 o
   3  16   0      142.56      144.34     15.91 o
   4  16   0       97.63      100.96     12.92 o
   5  16   0        0.29      -11.18     11.18 o
   6  16   0        0.26      -11.68     11.68 o
   7  16   0        0.05       28.94     14.73 o
   8  16   0        0.06        8.16     14.17 o
   9  16   0        0.63       22.31     15.58 o
  10  16   0       11.13       27.06     16.63 o
  11  16   0        6.68       35.05     18.30 o
   0  17   0      126.68      122.00     14.33 o
   1  17   0      105.81      119.77     12.11 o
   2  17   0       18.11       36.68     11.20 o
   3  17   0       13.92       16.27     10.83 o
   4  17   0        4.30       12.98     10.48 o
   5  17   0        1.61       -3.38     10.73 o
   6  17   0        2.13       17.21     11.62 o
   7  17   0        0.13        4.58     19.15 o
   8  17   0        0.75       16.02     18.24 o
   9  17   0        3.11        5.18     22.19 o
  10  17   0        6.51        2.65     17.65 o
   0  18   0        4.11      -10.33     10.33 o
   1  18   0        0.30        9.58      8.62 o
   2  18   0        3.57       -6.57     10.85 o
   3  18   0        0.01        3.13     10.28 o
   4  18   0       16.68       12.48     11.49 o
   5  18   0        4.93      -11.01     11.01 o
   6  18   0        6.36       -1.62     11.59 o
   7  18   0        0.39        0.84     13.96 o
   8  18   0       10.59       24.75     15.10 o
   9  18   0        0.16       23.70     17.69 o
   0  19   0        3.37      -12.45     12.45 o
   1  19   0        7.91       -2.12      8.96 o
   2  19   0        0.62      -10.08     13.72 o
   3  19   0        8.54       -6.67     13.58 o
   4  19   0       12.18        9.77     11.79 o
   5  19   0       16.88       28.08     18.08 o
   6  19   0        0.02       -6.92     20.28 o
   7  19   0        0.05       -9.99     13.38 o
   8  19   0       11.08       33.57     23.02 o
   0  20   0        1.06      -10.80     29.78 o
   1  20   0        3.53       -6.42     10.79 o
   2  20   0       13.40        0.99     15.22 o
   3  20   0       11.32        4.88     12.96 o
   4  20   0        2.60       -2.68     11.88 o
   5  20   0       10.66       26.99     13.58 o
   6  20   0       10.81       38.86     15.29 o
   0  21   0       16.48       10.98     17.82 o
   1  21   0       11.15        6.45     12.73 o
   2  21   0        4.95       12.95     17.11 o
   3  21   0       12.44        8.88     22.86 o
   4  21   0        0.43        3.30     13.60 o
   2   0   1     9066.10     8435.67    157.57 o
   4   0   1     4767.88     4710.54     77.29 o
   6   0   1     3604.24     3629.02     71.29 o
   8   0   1      249.82      272.25     12.11 o
  10   0   1        6.77        3.55      7.64 o
  12   0   1       56.95       49.66     11.86 o
  14   0   1       59.72       41.87     17.66 o
  16   0   1        6.39       16.35     16.67 o
   1   1   1     3979.79     3760.20     37.30 o
   2   1   1    11089.00    10486.89     93.93 o
   3   1   1      163.51      175.75      4.46 o
   4   1   1       56.10       53.47      3.36 o
   5   1   1      715.26      771.41     11.03 o
   6   1   1      940.16     1050.91     17.99 o
   7   1   1       48.06       43.60      4.98 o
   8   1   1       35.24       30.81      5.98 o
   9   1   1       11.47       12.55      4.83 o
  10   1   1        2.47        1.75      5.29 o
  11   1   1       42.78       57.00      9.46 o
  12   1   1       27.04       27.61      9.52 o
  13   1   1       12.47       -0.06      8.94 o
  14   1   1       25.59       35.89     15.44 o
  15   1   1        2.38        4.71     10.81 o
  16   1   1        5.08        8.48     16.93 o
   1   2   1     4697.01     4336.17     39.95 o
   2   2   1     1720.58     1653.60     15.76 o
   3   2   1     1034.70      955.90     10.80 o
   4   2   1       38.31       36.86      3.38 o
   5   2   1       20.29       15.29      3.39 o
   6   2   1       86.77       87.64      5.17 o
   7   2   1      103.65      117.18      4.87 o
   8   2   1      154.40      152.35      6.87 o
   9   2   1        7.53        2.21      5.17 o
  10   2   1        0.44       -4.35      5.41 o
  11   2   1        2.02        3.43      6.71 o
  12   2   1       14.79       12.69      7.57 o
  13   2   1       74.48       84.79     10.69 o
  14   2   1       11.75       25.68     13.04 o
  15   2   1       20.78       33.60     11.38 o
  16   2   1        1.58        2.48     18.54 o
   1   3   1      561.57      518.18      6.70 o
   2   3   1     1949.87     1821.69     19.93 o
   3   3   1     1023.68     1040.87     11.39 o
   4   3   1       45.09       51.02      5.57 o
   5   3   1        5.02        3.33      3.40 o
   6   3   1       28.70       33.75      5.56 o
   7   3   1        9.60       13.32      3.94 o
   8   3   1       35.10       36.65      4.48 o
   9   3   1       28.70       25.93      5.13 o
  10   3   1       11.17        5.09      5.55 o
  11   3   1       86.22       81.88      8.01 o
  12   3   1       25.69       18.57     13.88 o
  13   3   1       10.98        5.52     11.85 o
  14   3   1        4.35       37.67     11.02 o
  15   3   1        2.66        4.22     10.41 o
  16   3   1        2.44        6.62     20.15 o
   1   4   1     1068.49      964.41     11.83 o
   2   4   1      740.87      686.95     10.57 o
   3   4   1      152.64      153.16      4.94 o
   4   4   1       81.09       81.07      3.32 o
   5   4   1       51.16       64.75      4.91 o
   6   4   1       89.47       88.08      6.46 o
   7   4   1        8.89        4.32      7.17 o
   8   4   1       55.25       48.38      5.04 o
   9   4   1       95.54       96.86      5.79 o
  10   4   1       13.83        3.42      5.60 o
  11   4   1       18.23       17.81      7.25 o
  12   4   1       38.55       41.67      8.43 o
  13   4   1        2.66       -7.85      7.98 o
  14   4   1        1.22       -3.58     10.01 o
  15   4   1        1.43       15.66     19.87 o
  16   4   1        9.14      -20.43     20.43 o
   1   5   1      213.52      214.69      6.36 o
   2   5   1      137.23      143.61      5.63 o
   3   5   1      170.76      154.59      8.24 o
   4   5   1      393.89      411.59      8.71 o
   5   5   1       81.25       86.86      5.40 o
   6   5   1      254.73      266.46      8.87 o
   7   5   1      121.81      115.93     10.32 o
   8   5   1       11.79        5.20      5.63 o
   9   5   1      258.92      257.02      8.47 o
  10   5   1       64.21       62.87      6.98 o
  11   5   1       93.27      106.04     12.01 o
  12   5   1       48.84       46.33      8.68 o
  13   5   1        4.50       13.98      8.56 o
  14   5   1       20.50        5.13     16.51 o
  15   5   1        0.75      -19.57     19.79 o
   1   6   1      121.23      130.28      7.27 o
   2   6   1      953.73     1011.82     15.34 o
   3   6   1      348.68      382.72     10.31 o
   4   6   1       24.03       31.59      5.88 o
   5   6   1      380.10      398.81      8.26 o
   6   6   1       72.15       84.12      7.49 o
   7   6   1       24.37       20.55      6.81 o
   8   6   1      443.64      423.11     13.14 o
   9   6   1      355.90      340.71     15.86 o
  10   6   1      885.08      889.38     23.31 o
  11   6   1       20.25       22.16      8.14 o
  12   6   1       34.48       27.25      8.69 o
  13   6   1        1.20       -6.38      8.35 o
  14   6   1        1.24       -2.38     12.92 o
  15   6   1        0.24       11.86     21.47 o
   1   7   1      269.94      286.48      9.01 o
   2   7   1     1561.59     1635.18     23.70 o
   3   7   1     1562.38     1708.49     24.67 o
   4   7   1      194.39      215.23      7.57 o
   5   7   1      236.05      241.43      7.50 o
   6   7   1       43.53       35.46      7.85 o
   7   7   1       82.70       87.30      7.29 o
   8   7   1      148.22      170.43     11.06 o
   9   7   1      111.94      119.13     11.13 o
  10   7   1      522.59      481.38     22.16 o
  11   7   1       32.51       26.27      9.11 o
  12   7   1       43.19       37.93      9.81 o
  13   7   1       14.86       -8.47      8.47 o
  14   7   1       11.71       -1.20     13.28 o
  15   7   1       21.68       43.34     20.55 o
   1   8   1       67.76       69.17      6.74 o
   2   8   1      399.43      438.98     11.75 o
   3   8   1      113.17      113.45      6.43 o
   4   8   1      122.57      105.26      9.42 o
   5   8   1      150.89      177.28      7.39 o
   6   8   1       20.32       11.64      4.71 o
   7   8   1      352.67      363.60     12.81 o
   8   8   1      134.96      138.87     11.17 o
   9   8   1      173.30      188.85     21.41 o
  10   8   1       90.22      116.67     14.67 o
  11   8   1      159.26      162.93     12.61 o
  12   8   1       17.26       28.82     13.57 o
  13   8   1       18.38       14.96     12.05 o
  14   8   1       17.82       -0.63     11.56 o
  15   8   1       12.22       36.69     20.77 o
   1   9   1        8.65       12.54      6.35 o
   2   9   1       36.19       36.60      6.09 o
   3   9   1        1.22        0.06      5.35 o
   4   9   1      200.99      220.45     10.27 o
   5   9   1      124.80      130.16     11.10 o
   6   9   1       21.89       18.76      5.43 o
   7   9   1      143.59      132.12     10.77 o
   8   9   1       11.96        1.04     12.22 o
   9   9   1      149.64      153.16     15.90 o
  10   9   1       89.40      107.74     15.08 o
  11   9   1       21.68       15.81     10.32 o
  12   9   1        9.48       -5.04     11.95 o
  13   9   1       10.70       41.82     13.90 o
  14   9   1       16.62        3.77     12.60 o
   1  10   1       16.71       19.41      6.45 o
   2  10   1       18.28       19.28      5.96 o
   3  10   1       33.35       35.46      6.59 o
   4  10   1       25.15       22.99      6.28 o
   5  10   1       86.85       80.13      7.46 o
   6  10   1        0.81       -1.55      7.15 o
   7  10   1       45.65       58.79     24.81 o
   8  10   1        2.65       -6.97     10.25 o
   9  10   1       18.73       26.93     12.66 o
  10  10   1       17.63       35.43     13.52 o
  11  10   1       18.91       36.48     13.62 o
  12  10   1       14.83        5.51     18.49 o
  13  10   1        2.86       19.69     13.88 o
  14  10   1        5.82       17.70     13.74 o
   1  11   1       60.14       58.31      7.78 o
   2  11   1       16.09       11.58      6.77 o
   3  11   1        7.55        4.52      6.34 o
   4  11   1       10.38        7.20      6.31 o
   5  11   1       39.49       27.45     11.12 o
   6  11   1        7.65      -14.42     17.91 o
   7  11   1       35.84       34.76     11.29 o
   8  11   1       11.89       15.25     10.57 o
   9  11   1       14.22       11.48     12.09 o
  10  11   1       18.83       25.78     17.84 o
  11  11   1       20.69       -7.17     13.37 o
  12  11   1       15.96       36.71     26.21 o
  13  11   1        1.81        7.29     14.04 o
  14  11   1        9.81       42.00     16.91 o
   1  12   1       18.72       16.57      6.26 o
   2  12   1       54.71       56.63      8.34 o
   3  12   1       24.79       15.16      7.49 o
   4  12   1       21.73       19.97      7.55 o
   5  12   1        8.56       -1.01      6.26 o
   6  12   1       53.84       51.25     12.03 o
   7  12   1       18.40        4.33     10.62 o
   8  12   1       26.38       16.48     12.58 o
   9  12   1        8.90       -1.83     12.88 o
  10  12   1        0.42        8.52     13.33 o
  11  12   1        2.44        0.00     20.70 o
  12  12   1       22.38       -0.82     18.23 o
  13  12   1        4.23        7.23     25.51 o
   1  13   1     1247.22     1209.78     23.95 o
   2  13   1      114.60      103.75     10.44 o
   3  13   1       43.49       49.46      8.69 o
   4  13   1       81.84       85.83      9.70 o
   5  13   1       24.73       17.13     17.17 o
   6  13   1      128.76      118.42     14.82 o
   7  13   1       39.89       30.16     12.50 o
   8  13   1       25.95       22.17     14.12 o
   9  13   1       21.89       -6.54     12.96 o
  10  13   1        0.69      -13.24     13.24 o
  11  13   1        3.69       15.57     15.52 o
  12  13   1        4.81       -8.84     22.26 o
  13  13   1        6.80        6.96     15.88 o
   1  14   1      863.81      841.26     20.09 o
   2  14   1      205.43      217.03     12.37 o
   3  14   1       80.50       83.82      9.89 o
   4  14   1       42.20       30.08     11.60 o
   5  14   1       20.69       14.30     12.40 o
   6  14   1       39.52       39.56     12.71 o
   7  14   1       33.14        5.62     12.13 o
   8  14   1        0.91       -9.71     13.36 o
   9  14   1        2.89      -11.47     15.62 o
  10  14   1       10.88       18.34     15.00 o
  11  14   1        4.01       36.13     16.58 o
  12  14   1       15.63       30.71     17.29 o
   1  15   1       83.93       79.79      8.28 o
   2  15   1       95.64      102.02      9.24 o
   3  15   1       24.64       24.09     15.40 o
   4  15   1       40.71       21.03     11.84 o
   5  15   1        0.31        2.13     19.25 o
   6  15   1       25.63        3.87     12.30 o
   7  15   1        3.60        3.44     13.83 o
   8  15   1        3.30      -13.24     13.83 o
   9  15   1        1.85       27.45     15.92 o
  10  15   1        3.78       -7.29     15.57 o
  11  15   1        8.53       20.61     16.38 o
   1  16   1        3.33       -3.07      6.47 o
   2  16   1       19.77       22.92      7.93 o
   3  16   1       14.66        7.91     12.65 o
   4  16   1        2.13      -10.36     10.43 o
   5  16   1       14.70        0.95     10.96 o
   6  16   1       21.84        4.06     11.95 o
   7  16   1        6.70       19.70     15.42 o
   8  16   1        3.89        5.59     24.28 o
   9  16   1        5.18       -2.50     15.15 o
  10  16   1        1.16       -5.82     15.89 o
  11  16   1        4.75       15.17     21.74 o
   1  17   1        3.12        0.45      7.34 o
   2  17   1        5.70        1.37      8.29 o
   3  17   1       17.99       15.57      8.94 o
   4  17   1        4.63       11.64     11.78 o
   5  17   1        9.83       18.59     13.83 o
   6  17   1        2.45        6.57     12.32 o
   7  17   1        9.01       37.65     19.15 o
   8  17   1       15.30       24.36     16.67 o
   9  17   1        3.35        6.41     15.74 o
  10  17   1        4.90      -10.54     18.47 o
   1  18   1        7.88        8.64     10.32 o
   2  18   1       32.08       47.44      9.84 o
   3  18   1       22.58       18.93     11.36 o
   4  18   1        9.48       13.96     11.82 o
   5  18   1       12.09       24.23     20.93 o
   6  18   1        2.18        2.27     23.76 o
   7  18   1        7.89       -2.43     14.96 o
   8  18   1        3.50      -12.04     16.64 o
   9  18   1        0.11      -17.74     18.20 o
   1  19   1        3.31        5.96      9.48 o
   2  19   1        3.38        2.08     12.26 o
   3  19   1       24.39       43.64     13.06 o
   4  19   1       10.64       19.01     11.79 o
   5  19   1        1.37        6.85     12.27 o
   6  19   1        1.11      -10.75     14.42 o
   7  19   1        7.66       13.61     16.97 o
   8  19   1       12.04       37.37     19.19 o
   1  20   1        5.63        9.96     14.88 o
   2  20   1        1.12       10.69     13.84 o
   3  20   1       61.11       94.66     15.32 o
   4  20   1       11.91       29.71     13.21 o
   5  20   1       26.76       16.33     14.67 o
   6  20   1        2.35      -13.69     13.69 o
   1  21   1        8.56       -1.80     15.69 o
   2  21   1        6.18       17.06     16.77 o
   3  21   1        3.33       -3.97     15.86 o
   4  21   1        0.21        9.80     13.66 o
   0   0   2    19094.11    18328.73    342.00 o
   2   0   2     7541.08     7451.62    109.43 o
   4   0   2        8.44       14.20      9.59 o
   6   0   2      130.89      177.29     10.82 o
   8   0   2      376.49      397.68     43.05 o
  10   0   2       23.38       27.32     12.15 o
  12   0   2       35.50       41.75     19.97 o
  14   0   2        8.54        6.54     18.32 o
  16   0   2       14.98        7.87     20.15 o
   0   1   2    19503.21    19383.14    251.78 o
   1   1   2     2999.25     2931.91     29.55 o
   2   1   2     6712.85     6651.56     69.77 o
   3   1   2      734.14      719.90     13.26 o
   4   1   2      303.31      276.52      7.92 o
   5   1   2      159.79      167.33      5.83 o
   6   1   2       20.44       13.37      4.72 o
   7   1   2      212.08      249.15      9.32 o
   8   1   2      129.43      144.59      8.14 o
   9   1   2       74.88       87.71      7.63 o
  10   1   2       13.82        9.25      8.37 o
  11   1   2      146.96      138.12     11.47 o
  12   1   2       15.38       10.08     13.05 o
  13   1   2       13.37       18.64     13.07 o
  14   1   2        9.14       -6.97     12.98 o
  15   1   2       18.91       36.34     14.58 o
  16   1   2        1.27        8.28     14.18 o
   0   2   2     6604.42     6492.10     88.40 o
   1   2   2     1036.44     1029.38     14.01 o
   2   2   2      367.74      376.66      7.99 o
   3   2   2      393.58      401.35      9.83 o
   4   2   2     1053.99     1070.67     17.49 o
   5   2   2      164.66      196.38      7.22 o
   6   2   2       36.94       35.89      5.15 o
   7   2   2       38.34       49.85      5.84 o
   8   2   2       75.98       81.39      7.09 o
   9   2   2       13.04        8.88      6.24 o
  10   2   2       92.22       84.84      9.93 o
  11   2   2       14.70       25.23     10.61 o
  12   2   2        0.67        4.93     12.29 o
  13   2   2       11.42       -7.00     17.41 o
  14   2   2        4.90      -11.60     12.65 o
  15   2   2        0.68       17.26     14.22 o
  16   2   2        0.91       17.18     17.61 o
   0   3   2      359.93      374.13     10.41 o
   1   3   2     2532.25     2489.13     28.60 o
   2   3   2      276.72      272.81      8.76 o
   3   3   2       66.91       70.57      6.05 o
   4   3   2      132.64      140.53      5.08 o
   5   3   2       16.68       13.37      3.79 o
   6   3   2      114.03      116.05      5.64 o
   7   3   2       60.06       71.71      6.92 o
   8   3   2        8.39       -0.85      4.95 o
   9   3   2       40.65       44.83      6.77 o
  10   3   2       51.78       51.78     11.82 o
  11   3   2       52.55       39.09     12.88 o
  12   3   2       32.21       19.80     12.74 o
  13   3   2       22.67       23.40     25.17 o
  14   3   2       15.83       13.05     13.47 o
  15   3   2        9.67       25.77     14.45 o
   0   4   2      391.67      399.32     11.64 o
   1   4   2      100.23      111.03      4.84 o
   2   4   2      524.12      472.27     11.18 o
   3   4   2      440.25      423.12     10.00 o
   4   4   2       91.36       87.86      5.00 o
   5   4   2      108.24      107.10      4.44 o
   6   4   2      112.63      104.24      7.46 o
   7   4   2       35.26       33.08      5.47 o
   8   4   2      296.19      309.50     13.74 o
   9   4   2       60.52       71.23      7.13 o
  10   4   2      220.21      220.33     15.82 o
  11   4   2       24.74       13.63     10.30 o
  12   4   2       57.10       78.91     12.00 o
  13   4   2       17.97       21.89     14.22 o
  14   4   2        1.65       -4.06     15.04 o
  15   4   2        1.98        6.31     13.94 o
   0   5   2       35.72       30.36      7.19 o
   1   5   2      369.68      364.10      8.65 o
   2   5   2       57.44       64.04      6.26 o
   3   5   2      154.64      155.83      6.89 o
   4   5   2      254.73      259.59      8.63 o
   5   5   2      240.27      242.90      6.10 o
   6   5   2      116.72      127.11      5.97 o
   7   5   2       83.90       79.45      6.97 o
   8   5   2      101.95      107.44      7.16 o
   9   5   2       66.30       57.78      7.95 o
  10   5   2      171.78      169.51     12.69 o
  11   5   2       81.08       82.26     11.46 o
  12   5   2       61.50       79.51     16.31 o
  13   5   2       10.48        9.65     14.43 o
  14   5   2       11.87       29.89     15.64 o
  15   5   2       15.84       25.48     14.26 o
   0   6   2      492.40      506.58     17.54 o
   1   6   2      390.01      425.36      9.51 o
   2   6   2     2488.94     2507.05     35.99 o
   3   6   2      800.92      790.15     22.48 o
   4   6   2      486.60      515.76     10.59 o
   5   6   2       99.46      114.05      4.82 o
   6   6   2      474.31      494.67     10.82 o
   7   6   2        1.59        0.44      4.64 o
   8   6   2      166.43      187.64      9.37 o
   9   6   2        7.35        8.52      8.83 o
  10   6   2       52.69       51.25     10.47 o
  11   6   2       53.88       51.94     11.04 o
  12   6   2       32.63       53.55     14.09 o
  13   6   2       44.65       48.98     14.26 o
  14   6   2       67.84       62.36     16.38 o
  15   6   2        7.01       -0.03     14.33 o
   0   7   2      673.90      670.28     23.55 o
   1   7   2      370.27      394.72     10.32 o
   2   7   2      138.79      154.44      6.18 o
   3   7   2        2.46       -3.55      4.50 o
   4   7   2      453.78      476.04     10.61 o
   5   7   2       20.84       22.08      3.85 o
   6   7   2      597.50      608.08     11.49 o
   7   7   2      194.17      187.67      8.07 o
   8   7   2       98.22      113.09      8.90 o
   9   7   2      660.53      679.09     22.76 o
  10   7   2       12.15       21.09     11.41 o
  11   7   2       47.21       71.11     14.03 o
  12   7   2       72.90       64.82     19.21 o
  13   7   2       10.52       32.56     14.16 o
  14   7   2       29.29       11.12     13.85 o
  15   7   2        4.42       17.00     15.12 o
   0   8   2      263.30      276.74     13.72 o
   1   8   2       65.49       63.86      7.07 o
   2   8   2       36.20       35.32      4.72 o
   3   8   2       29.88       30.44      4.12 o
   4   8   2      137.54      147.86      9.56 o
   5   8   2      173.74      182.99      6.47 o
   6   8   2      333.18      370.33      9.35 o
   7   8   2      270.99      281.10     10.24 o
   8   8   2      556.74      569.13     18.60 o
   9   8   2       92.52       96.13     11.83 o
  10   8   2       98.86      110.27     15.33 o
  11   8   2       80.08       66.04     22.45 o
  12   8   2        2.19       29.24     14.47 o
  13   8   2        8.05        3.59     13.60 o
  14   8   2        0.63      -13.14     13.14 o
   0   9   2       58.00       58.55     13.05 o
   1   9   2      330.57      325.74     10.08 o
   2   9   2      134.49      131.78      7.80 o
   3   9   2       76.25       91.05      7.13 o
   4   9   2       29.08       23.54      6.07 o
   5   9   2       27.64       31.50      4.93 o
   6   9   2       45.59       60.87      5.16 o
   7   9   2        2.19        6.71      7.77 o
   8   9   2       12.77       12.07      8.86 o
   9   9   2      157.26      161.34     18.69 o
  10   9   2       74.61       60.23     14.46 o
  11   9   2       14.03       42.99     14.20 o
  12   9   2       12.81       -5.34     13.66 o
  13   9   2       44.20       72.02     15.60 o
  14   9   2        3.82       -6.91     14.82 o
   0  10   2      268.26      251.10     21.55 o
   1  10   2        2.76        1.82      6.36 o
   2  10   2      106.62      108.09      7.16 o
   3  10   2       22.03       23.68      5.08 o
   4  10   2       39.87       48.13      6.47 o
   5  10   2        8.33        9.13      5.79 o
   6  10   2       57.75       68.23     11.98 o
   7  10   2       32.53       46.91     14.02 o
   8  10   2       53.24       42.85     16.01 o
   9  10   2       18.91        2.38     12.40 o
  10  10   2        8.65        2.48     12.50 o
  11  10   2        7.59       13.24     13.89 o
  12  10   2        1.15      -13.44     13.44 o
  13  10   2        0.56        0.86     15.21 o
  14  10   2        1.93      -14.43     14.43 o
   0  11   2      387.84      395.87     18.20 o
   1  11   2      280.49      289.83     17.48 o
   2  11   2      223.79      231.04      8.95 o
   3  11   2       37.02       40.18      5.85 o
   4  11   2       44.46       39.54      7.20 o
   5  11   2        8.51       13.98      6.77 o
   6  11   2        7.01       18.75     10.36 o
   7  11   2       26.59       31.23     11.29 o
   8  11   2       13.69       15.97     12.61 o
   9  11   2       11.68       -0.59     12.99 o
  10  11   2        2.09        5.11     16.89 o
  11  11   2        0.99      -21.84     25.54 o
  12  11   2       28.53       48.17     16.99 o
  13  11   2        8.64       18.73     15.79 o
   0  12   2      377.05      343.68     18.25 o
   1  12   2      233.85      224.43     10.66 o
   2  12   2        7.27        1.51      5.75 o
   3  12   2       47.45       38.82      7.61 o
   4  12   2       20.56       16.72      7.31 o
   5  12   2        2.20        7.42     10.20 o
   6  12   2       58.81       41.51     11.89 o
   7  12   2       17.89       10.58     11.12 o
   8  12   2       50.80       35.32     15.02 o
   9  12   2        1.42        4.08     13.39 o
  10  12   2       14.44       52.00     15.88 o
  11  12   2        0.06       -8.67     18.42 o
  12  12   2        0.76        5.98     15.44 o
  13  12   2        9.45       11.49     23.50 o
   0  13   2       45.72       69.49     11.58 o
   1  13   2       66.31       55.36      7.82 o
   2  13   2      302.39      288.71     11.55 o
   3  13   2      132.76      140.09      9.47 o
   4  13   2       29.88       41.78      8.09 o
   5  13   2      197.97      170.63     15.29 o
   6  13   2        0.87        4.91     10.83 o
   7  13   2       96.84       98.20     18.17 o
   8  13   2       12.04       15.59     13.88 o
   9  13   2        0.32        5.88     15.72 o
  10  13   2        4.79       10.75     13.98 o
  11  13   2       33.67       48.80     16.82 o
  12  13   2        7.77        8.87     15.92 o
   0  14   2      735.88      701.25     27.92 o
   1  14   2      128.74      137.38     10.74 o
   2  14   2       98.79       83.95      8.36 o
   3  14   2      245.95      233.65     17.57 o
   4  14   2        8.07       13.70      7.54 o
   5  14   2      100.17       99.45     13.76 o
   6  14   2       19.12        8.52     12.02 o
   7  14   2       22.59       38.41     17.91 o
   8  14   2       13.13       17.09     15.49 o
   9  14   2       21.77       43.93     19.46 o
  10  14   2        7.57       13.63     15.02 o
  11  14   2        3.74        4.64     20.51 o
  12  14   2        4.65      -10.62     16.57 o
   0  15   2      167.41      175.22     20.03 o
   1  15   2        1.10        2.79      6.72 o
   2  15   2       26.91       20.03      7.41 o
   3  15   2       26.02       31.73      8.79 o
   4  15   2       10.69        5.89     11.12 o
   5  15   2       42.38       36.42     12.30 o
   6  15   2        3.96      -10.73     10.73 o
   7  15   2       10.20       -6.55     13.67 o
   8  15   2       12.50      -13.60     13.60 o
   9  15   2        6.83       18.82     15.44 o
  10  15   2        3.02      -13.13     15.61 o
  11  15   2        2.13        8.94     19.65 o
   0  16   2       34.54       48.39     10.81 o
   1  16   2        2.81        4.97      7.02 o
   2  16   2       33.96       29.19     12.19 o
   3  16   2       49.86       50.50     13.85 o
   4  16   2        0.91       17.77     11.62 o
   5  16   2        1.91       15.35     12.22 o
   6  16   2        2.51       -6.76     13.48 o
   7  16   2        6.69      -19.19     19.19 o
   8  16   2        3.28        2.66     21.56 o
   9  16   2        4.81       27.15     16.33 o
  10  16   2       11.47       40.65     18.65 o
   0  17   2       10.23       19.22     10.41 o
   1  17   2       10.43       23.13     12.83 o
   2  17   2        8.95        1.12     10.79 o
   3  17   2       14.10        4.02     15.05 o
   4  17   2        9.08        3.02     12.08 o
   5  17   2        5.76        6.81     12.21 o
   6  17   2        0.13      -11.82     13.32 o
   7  17   2        0.81       14.37     15.29 o
   8  17   2        7.79       20.59     16.58 o
   9  17   2        0.24       -0.58     15.44 o
   0  18   2        6.07        1.66     12.95 o
   1  18   2       19.77        9.30     10.97 o
   2  18   2        4.04       -0.09     11.27 o
   3  18   2       29.12       36.95     13.25 o
   4  18   2       23.36        9.58     12.84 o
   5  18   2       18.60        7.11     13.26 o
   6  18   2        2.97       -3.33     13.02 o
   7  18   2        0.52       12.28     16.09 o
   8  18   2        5.28       17.02     16.77 o
   0  19   2        2.56       -0.42     31.45 o
   1  19   2       20.51       -0.52     15.35 o
   2  19   2        0.76       17.26     13.88 o
   3  19   2       14.59       14.35     12.34 o
   4  19   2       14.56       24.84     13.03 o
   5  19   2        3.68       14.31     15.60 o
   6  19   2        6.28        8.80     15.68 o
   7  19   2        9.65      -15.87     15.87 o
   0  20   2        1.30       50.29     37.91 o
   1  20   2       14.15       -5.72     24.78 o
   2  20   2        5.36        7.14     23.85 o
   3  20   2       10.70       24.26     15.25 o
   4  20   2       13.40       12.08     13.97 o
   5  20   2        4.26        1.78     15.27 o
   0  21   2       12.38       -6.30     39.22 o
   1  21   2        4.19      -11.42     38.83 o
   2  21   2        2.53       23.74     27.91 o
   3  21   2        0.82      -24.78     26.06 o
   2   0   3     1643.44     1689.93     35.06 o
   4   0   3     3167.01     3254.00     68.31 o
   6   0   3       63.03       68.77      8.30 o
   8   0   3      114.54      129.36     13.40 o
  10   0   3       59.65       72.88     23.71 o
  12   0   3      179.43      190.48     29.94 o
  14   0   3       11.92        6.74     22.31 o
   1   1   3      425.61      425.37     11.61 o
   2   1   3      637.52      679.25     13.43 o
   3   1   3      519.83      515.96     11.90 o
   4   1   3     2294.68     2387.63     34.57 o
   5   1   3       18.63       14.02      4.25 o
   6   1   3      239.02      265.20      9.41 o
   7   1   3       54.77       63.66      6.68 o
   8   1   3      125.49      143.03     11.41 o
   9   1   3       34.33       33.56     11.04 o
  10   1   3       53.90       36.43     16.38 o
  11   1   3        5.05        7.79     15.21 o
  12   1   3        8.59        1.36     15.09 o
  13   1   3        5.40        3.41     28.57 o
  14   1   3        7.28       -5.56     20.70 o
  15   1   3        9.56        4.85     27.57 o
   1   2   3       70.72       78.37     10.74 o
   2   2   3      284.59      289.28      9.51 o
   3   2   3        0.37        1.67      4.97 o
   4   2   3      129.20      137.91      8.39 o
   5   2   3        2.75        4.61      5.10 o
   6   2   3       61.70       77.14      6.09 o
   7   2   3      113.63      126.34      8.55 o
   8   2   3       34.87       29.57      7.18 o
   9   2   3       44.92       72.25     12.17 o
  10   2   3       23.94       20.69     15.42 o
  11   2   3       21.90       16.61     15.32 o
  12   2   3       29.13       35.77     28.90 o
  13   2   3       19.99       18.74     16.30 o
  14   2   3        4.11        0.83     23.83 o
  15   2   3       28.13        0.45     26.59 o
   1   3   3      723.63      736.01     22.24 o
   2   3   3      741.28      742.57     19.64 o
   3   3   3      230.61      254.52      9.74 o
   4   3   3      231.53      242.91      9.93 o
   5   3   3       29.10       34.34      5.44 o
   6   3   3       27.68       25.34      7.19 o
   7   3   3       35.92       30.84      6.66 o
   8   3   3        3.84        4.96      6.37 o
   9   3   3        4.58        0.54     13.70 o
  10   3   3       13.75      -20.17     26.91 o
  11   3   3       57.10       73.49     17.53 o
  12   3   3        6.14        7.99     15.51 o
  13   3   3        0.38       -1.77     28.92 o
  14   3   3        2.67       -8.73     14.71 o
  15   3   3       12.93        8.81     16.46 o
   1   4   3      125.69      130.29     13.25 o
   2   4   3      976.40      969.49     19.88 o
   3   4   3      777.07      788.03     16.21 o
   4   4   3       33.24       31.11      5.95 o
   5   4   3      305.36      347.05     10.39 o
   6   4   3       62.15       60.12      5.72 o
   7   4   3      113.11      108.57      9.25 o
   8   4   3        6.12       -6.88      6.88 o
   9   4   3       24.80       29.53     11.80 o
  10   4   3       36.84       26.85     16.15 o
  11   4   3       58.80       74.16     17.67 o
  12   4   3        3.50      -14.86     14.86 o
  13   4   3        1.24       -2.60     15.60 o
  14   4   3       19.77       21.27     16.75 o
  15   4   3        6.76        2.63     16.56 o
   1   5   3      101.35      105.69      8.92 o
   2   5   3       42.36       56.11      8.83 o
   3   5   3      136.05      135.03      8.96 o
   4   5   3       91.36      106.07      7.35 o
   5   5   3      247.73      271.16     11.30 o
   6   5   3      119.67      139.40      7.25 o
   7   5   3       99.00      106.75      9.41 o
   8   5   3      131.72      118.71     16.18 o
   9   5   3      138.48      135.20     14.69 o
  10   5   3       27.86       13.61     15.27 o
  11   5   3       38.48       44.59     29.57 o
  12   5   3       33.46       47.85     19.62 o
  13   5   3        1.52      -24.93     27.91 o
  14   5   3       16.61       13.06     17.25 o
  15   5   3        0.56        5.66     16.80 o
   1   6   3      206.95      197.05     10.90 o
   2   6   3      354.82      342.15     11.60 o
   3   6   3       28.07       39.52      6.20 o
   4   6   3      191.63      189.89      9.80 o
   5   6   3       11.71        9.52      4.94 o
   6   6   3       32.03       35.27      5.88 o
   7   6   3      339.48      349.17     12.64 o
   8   6   3      660.38      661.39     31.06 o
   9   6   3       86.90       75.86     21.09 o
  10   6   3       67.24       97.30     18.36 o
  11   6   3       24.30       11.13     16.53 o
  12   6   3       51.54       79.76     19.77 o
  13   6   3       16.51       26.96     16.89 o
  14   6   3       17.84       32.52     17.41 o
   1   7   3      200.49      218.33     16.02 o
   2   7   3      326.63      363.44     12.18 o
   3   7   3      288.77      304.06     13.60 o
   4   7   3        6.18        0.36      4.92 o
   5   7   3      343.86      370.12     11.25 o
   6   7   3       37.93       29.79      5.92 o
   7   7   3       12.51       10.54      8.46 o
   8   7   3      457.08      438.34     27.55 o
   9   7   3       28.19       18.40     15.04 o
  10   7   3       44.39       58.58     14.32 o
  11   7   3        8.44       22.37     16.58 o
  12   7   3      104.06      107.83     20.70 o
  13   7   3       18.09       34.54     17.56 o
  14   7   3        1.83       16.65     17.54 o
   1   8   3       58.61       58.85      6.12 o
   2   8   3      136.10      157.20      9.08 o
   3   8   3       77.66       90.03      8.05 o
   4   8   3      141.46      135.57      8.32 o
   5   8   3       64.09       71.67      6.81 o
   6   8   3        7.41       11.76      6.27 o
   7   8   3       28.63       12.68     12.08 o
   8   8   3       33.79       25.90     13.36 o
   9   8   3        4.38      -12.57     22.29 o
  10   8   3      142.02      146.33     18.12 o
  11   8   3       86.18      104.16     23.41 o
  12   8   3      104.49      141.91     21.37 o
  13   8   3       55.77       61.15     19.51 o
  14   8   3        4.63        5.69     32.79 o
   1   9   3       11.21       17.55      5.88 o
   2   9   3      108.22      105.97     10.01 o
   3   9   3       97.93       92.79      8.64 o
   4   9   3       15.60       19.15      6.97 o
   5   9   3       96.72       97.53      7.64 o
   6   9   3       71.43       59.25     11.90 o
   7   9   3       98.47      102.56     13.22 o
   8   9   3        3.73       31.00     13.43 o
   9   9   3       16.23        0.10     12.93 o
  10   9   3        4.97       -2.16     12.77 o
  11   9   3       21.56        7.32     14.44 o
  12   9   3       22.28        9.46     14.87 o
  13   9   3       17.02       54.43     20.28 o
  14   9   3        1.89       16.21     19.38 o
   1  10   3       29.69       50.32     11.21 o
   2  10   3      119.51      118.21      7.45 o
   3  10   3        0.76       -6.65      6.65 o
   4  10   3        0.22        5.63      6.56 o
   5  10   3       35.38       42.66      8.72 o
   6  10   3       31.63       22.70     11.24 o
   7  10   3      106.28      113.42     13.89 o
   8  10   3        0.23        5.70     12.58 o
   9  10   3        6.43        1.58     13.33 o
  10  10   3        7.88       16.80     14.49 o
  11  10   3        0.71       23.96     14.73 o
  12  10   3        3.26      -14.45     14.45 o
  13  10   3        1.01        7.13     16.64 o
   1  11   3       25.95       19.51      6.40 o
   2  11   3       76.11       73.76     12.32 o
   3  11   3       24.93       30.23      7.77 o
   4  11   3       12.84        5.20      7.47 o
   5  11   3       18.34        3.67      9.55 o
   6  11   3       82.63       70.24     17.05 o
   7  11   3      133.02      144.93     17.91 o
   8  11   3       15.43        4.44     12.84 o
   9  11   3        0.58       -5.05     13.18 o
  10  11   3        1.30      -13.34     16.34 o
  11  11   3        2.55        2.67     16.04 o
  12  11   3       15.15        9.40     16.25 o
  13  11   3        0.27       -3.79     17.28 o
   1  12   3      216.25      238.21     11.12 o
   2  12   3       17.60       21.58      9.28 o
   3  12   3      139.24      153.28     13.84 o
   4  12   3       51.59       63.34     11.66 o
   5  12   3       44.63       43.93     11.65 o
   6  12   3        2.02       11.96     11.14 o
   7  12   3        3.81        0.67     12.78 o
   8  12   3       11.51      -13.15     13.15 o
   9  12   3        8.35        2.47     13.89 o
  10  12   3        2.13        8.49     18.65 o
  11  12   3        5.98        4.19     16.84 o
  12  12   3        5.50       28.64     18.17 o
   1  13   3      758.40      763.09     19.57 o
   2  13   3       17.79       12.96      7.30 o
   3  13   3      201.60      217.26     19.03 o
   4  13   3       97.20      109.61     13.59 o
   5  13   3       41.90       34.26     12.03 o
   6  13   3       13.77       11.78     11.61 o
   7  13   3       41.18       30.14     13.60 o
   8  13   3        2.15      -12.34     12.34 o
   9  13   3       17.34       16.74     14.58 o
  10  13   3       12.31        0.07     15.13 o
  11  13   3        2.13       13.08     16.52 o
  12  13   3        7.86      -17.90     17.90 o
   1  14   3       91.98       91.67      9.18 o
   2  14   3      113.96      126.56     13.26 o
   3  14   3      118.53      124.50     17.51 o
   4  14   3      107.14      137.94     25.36 o
   5  14   3        0.78        8.55     10.83 o
   6  14   3       54.83       52.92     13.18 o
   7  14   3        5.87      -12.06     12.06 o
   8  14   3        3.76       11.39     14.81 o
   9  14   3       10.75       36.72     15.87 o
  10  14   3       12.89       26.02     17.16 o
  11  14   3        3.70       15.67     17.07 o
   1  15   3       40.06       36.79      8.23 o
   2  15   3       49.57       36.91     11.31 o
   3  15   3        7.19        3.09     10.42 o
   4  15   3       21.34       24.37     12.21 o
   5  15   3        0.52      -13.20     13.20 o
   6  15   3       12.15       -1.92     12.74 o
   7  15   3        9.52        6.31     13.81 o
   8  15   3        8.61       10.59     14.61 o
   9  15   3        6.73        0.61     14.88 o
  10  15   3        4.21       30.15     17.78 o
   1  16   3        4.48        3.41     16.56 o
   2  16   3        4.07        7.79     10.77 o
   3  16   3        5.24        6.85     10.74 o
   4  16   3        2.19       14.99     12.02 o
   5  16   3        1.32       -0.36     12.26 o
   6  16   3        3.29        5.87     13.86 o
   7  16   3       19.62        7.71     14.69 o
   8  16   3        0.88       36.00     16.68 o
   9  16   3        2.71        6.72     21.22 o
  10  16   3        5.74       15.46     17.62 o
   1  17   3        3.08       -1.97     10.66 o
   2  17   3       32.05       28.36     19.14 o
   3  17   3        6.59        6.59     12.73 o
   4  17   3        1.55       -3.78     12.21 o
   5  17   3        2.80       -8.04     12.39 o
   6  17   3        2.52      -12.49     13.14 o
   7  17   3        2.86      -13.73     14.96 o
   8  17   3        4.24        3.95     17.22 o
   9  17   3        1.85      -11.42     24.82 o
   1  18   3        1.54      -35.10     46.92 o
   2  18   3        8.53       25.00     17.63 o
   3  18   3        5.35       13.57     12.49 o
   4  18   3        2.27       -1.74     12.25 o
   5  18   3        5.50       35.38     17.57 o
   6  18   3        1.00       32.12     15.43 o
   7  18   3        2.56       -6.77     17.68 o
   1  19   3        2.28       -1.78     29.33 o
   2  19   3        3.36        0.45     25.02 o
   3  19   3       12.56       30.70     26.55 o
   4  19   3       10.76       24.48     14.33 o
   5  19   3        1.46      -12.43     14.66 o
   6  19   3        0.20        5.45     16.08 o
   1  20   3       26.42       52.27     45.48 o
   2  20   3        7.52       -7.24     37.91 o
   3  20   3        4.35      -23.66     58.96 o
   4  20   3       10.50       -1.21     38.51 o
   0   0   4      928.42     1023.97     53.87 o
   2   0   4     4682.67     4778.42    123.81 o
   4   0   4      709.43      681.16     26.02 o
   6   0   4      136.44      140.72     13.49 o
   8   0   4      111.28      122.14     27.28 o
  10   0   4       36.36       29.81     24.78 o
  12   0   4       40.92       10.89     25.51 o
  14   0   4       11.07       17.41     25.73 o
   0   1   4      120.71      114.35     16.59 o
   1   1   4      381.45      386.88     16.37 o
   2   1   4     1427.63     1455.68     34.12 o
   3   1   4       46.69       51.01      7.72 o
   4   1   4      129.20      129.48      9.08 o
   5   1   4       79.03       64.45     10.80 o
   6   1   4       94.54       99.60     13.92 o
   7   1   4       23.58       30.30      7.05 o
   8   1   4       11.61       14.45     16.87 o
   9   1   4       21.92       47.36     17.73 o
  10   1   4        1.04       18.15     16.78 o
  11   1   4        4.60        6.84     17.69 o
  12   1   4       15.60       11.25     17.69 o
  13   1   4        1.25       12.41     17.01 o
  14   1   4        3.13      -16.69     27.45 o
   0   2   4     1137.12     1093.69     39.90 o
   1   2   4      128.84      121.12     11.59 o
   2   2   4      185.71      191.83     18.80 o
   3   2   4       80.36       78.47      9.03 o
   4   2   4        1.14       -2.71      9.26 o
   5   2   4       11.10        1.17      6.00 o
   6   2   4       97.65      108.47     15.87 o
   7   2   4       36.63       26.57      7.52 o
   8   2   4       98.21       79.01     19.18 o
   9   2   4        9.45       -1.19     16.40 o
  10   2   4      140.03      133.16     22.67 o
  11   2   4       75.30      103.03     25.04 o
  12   2   4        2.14       31.96     24.83 o
  13   2   4       16.41       45.58     29.33 o
  14   2   4        9.63        5.08     18.88 o
   0   3   4       99.26       91.17     16.47 o
   1   3   4      636.08      602.57     41.81 o
   2   3   4       81.83       79.06     18.36 o
   3   3   4       30.73       25.21      8.11 o
   4   3   4      232.93      240.83     20.36 o
   5   3   4       32.72       21.03      6.76 o
   6   3   4       79.59       91.19      8.68 o
   7   3   4       39.93       14.96      8.88 o
   8   3   4       54.20       14.92     17.11 o
   9   3   4       24.10       15.85     18.84 o
  10   3   4        4.48        4.40     16.88 o
  11   3   4        8.65       11.18     26.19 o
  12   3   4        2.46       22.99     17.71 o
  13   3   4       12.79       35.94     18.81 o
  14   3   4        9.51       33.89     19.30 o
   0   4   4      266.00      247.36     20.14 o
   1   4   4       99.94       83.01     14.59 o
   2   4   4       21.57       16.42      9.29 o
   3   4   4       55.71       53.68      9.51 o
   4   4   4       55.63       74.17     13.02 o
   5   4   4        9.89        2.07      6.97 o
   6   4   4      127.64      140.56      9.12 o
   7   4   4       50.72       49.22     12.98 o
   8   4   4      161.07      179.56     21.98 o
   9   4   4       28.18       35.91     50.91 o
  10   4   4       27.93        7.91     17.39 o
  11   4   4        0.10       -1.43     17.89 o
  12   4   4       14.62       14.88     18.63 o
  13   4   4        7.95       33.43     19.21 o
  14   4   4        0.29        9.13     19.54 o
   0   5   4      138.42      102.03     17.47 o
   1   5   4      488.52      516.69     19.53 o
   2   5   4      193.04      190.96     13.34 o
   3   5   4       96.77       87.35      9.65 o
   4   5   4      124.63      141.41     13.08 o
   5   5   4      138.10      154.53     12.98 o
   6   5   4      152.24      150.79     10.76 o
   7   5   4        6.11       15.61     12.88 o
   8   5   4       30.47       17.57     34.52 o
   9   5   4       57.78       34.54     18.67 o
  10   5   4        6.28      -11.85     16.23 o
  11   5   4        0.52      -17.02     17.02 o
  12   5   4       68.49      109.08     22.12 o
  13   5   4       52.29       40.09     20.62 o
  14   5   4       14.01       25.43     19.45 o
   0   6   4       69.99       95.05     15.88 o
   1   6   4       32.89       19.62      9.86 o
   2   6   4      116.67      113.08     13.79 o
   3   6   4        9.89       -5.68      7.70 o
   4   6   4       50.06       39.72     11.57 o
   5   6   4       12.36        7.01      6.83 o
   6   6   4      164.24      180.97     17.32 o
   7   6   4      101.56      114.16     15.76 o
   8   6   4       67.67       42.35     43.01 o
   9   6   4       38.34       49.24     18.26 o
  10   6   4        8.88       14.12     17.73 o
  11   6   4       18.45       -2.01     26.30 o
  12   6   4       19.25       24.76     20.42 o
  13   6   4       40.11       23.77     19.49 o
  14   6   4       47.84       51.43     30.00 o
   0   7   4     1094.17     1054.70     56.56 o
   1   7   4       11.01       32.71     10.58 o
   2   7   4       18.28       21.07     10.25 o
   3   7   4      249.88      251.00     16.86 o
   4   7   4       93.94       97.01     10.32 o
   5   7   4       77.18       78.59      9.22 o
   6   7   4      783.99      808.45     31.40 o
   7   7   4       55.79       74.86     19.00 o
   8   7   4       58.01       54.44     27.17 o
   9   7   4      146.41      167.96     22.83 o
  10   7   4        7.51       34.80     20.30 o
  11   7   4       31.79       28.16     19.61 o
  12   7   4        0.14       -7.89     17.61 o
  13   7   4        4.32      -17.27     18.87 o
  14   7   4       24.64       43.46     21.19 o
   0   8   4      654.64      633.62     42.88 o
   1   8   4        0.31       13.45      9.99 o
   2   8   4      107.86      101.79     13.65 o
   3   8   4       31.46       33.10     10.60 o
   4   8   4       44.12       53.22     11.27 o
   5   8   4      162.12      108.64     19.18 o
   6   8   4      312.01      303.24     21.32 o
   7   8   4      104.70       70.17     20.08 o
   8   8   4       20.01       26.41     18.78 o
   9   8   4        5.12        0.45     16.94 o
  10   8   4       48.69       53.83     20.32 o
  11   8   4       34.40       47.58     20.09 o
  12   8   4        4.35      -13.58     18.51 o
  13   8   4        6.15       52.66     32.77 o
   0   9   4        0.04       -3.13     24.13 o
   1   9   4       69.39       86.20     12.07 o
   2   9   4       31.17       27.70     13.52 o
   3   9   4       13.86        7.46     11.99 o
   4   9   4       49.95       51.46      9.42 o
   5   9   4       56.95       39.85     11.46 o
   6   9   4       22.04        1.67     10.54 o
   7   9   4       89.45       57.01     14.84 o
   8   9   4       19.92       34.29     21.26 o
   9   9   4       62.63       49.01     19.61 o
  10   9   4       53.60       82.55     21.37 o
  11   9   4       21.35       64.64     21.99 o
  12   9   4       12.99       11.55     19.71 o
  13   9   4       10.28      -20.22     20.22 o
   0  10   4       11.50       18.61     17.48 o
   1  10   4       26.58       21.45     14.66 o
   2  10   4       51.39       40.16      9.40 o
   3  10   4       85.50       87.83     10.54 o
   4  10   4       55.36       31.03     11.07 o
   5  10   4       31.25       22.29     11.63 o
   6  10   4       10.28       19.13     11.20 o
   7  10   4        5.12      -11.63     11.63 o
   8  10   4       40.09       53.91     15.40 o
   9  10   4        0.88       13.82     14.17 o
  10  10   4       15.64       -9.29     38.53 o
  11  10   4        3.49       13.29     20.11 o
  12  10   4       11.59       18.18     20.29 o
   0  11   4      148.90      129.95     20.45 o
   1  11   4       89.70      106.84     10.60 o
   2  11   4       95.70       87.73     11.83 o
   3  11   4       10.80        8.72      8.84 o
   4  11   4        9.70        6.51     10.29 o
   5  11   4        1.60        7.29     10.62 o
   6  11   4       14.00       25.26     12.05 o
   7  11   4        5.64        6.43     13.41 o
   8  11   4        1.90        3.79     18.33 o
   9  11   4       24.45       31.78     20.13 o
  10  11   4       13.82       11.35     15.37 o
  11  11   4        2.00       -0.39     27.53 o
  12  11   4        8.16       46.63     21.82 o
   0  12   4      163.34      147.49     13.95 o
   1  12   4        8.93       13.84     12.48 o
   2  12   4       14.56       23.25      9.51 o
   3  12   4      156.36      139.46     14.11 o
   4  12   4       64.82       53.63     12.27 o
   5  12   4       22.62        5.01     10.89 o
   6  12   4       30.20       22.06     23.15 o
   7  12   4        1.08        4.78     16.95 o
   8  12   4       10.00       30.08     14.48 o
   9  12   4        4.46       -9.31     14.64 o
  10  12   4        2.71       -2.34     14.70 o
  11  12   4        7.14       21.43     26.76 o
   0  13   4       37.20       35.35     10.89 o
   1  13   4       20.54       38.11      9.64 o
   2  13   4       58.27       42.55     16.48 o
   3  13   4       65.00       62.74     15.79 o
   4  13   4       44.77       57.53     15.98 o
   5  13   4      157.04      162.05     15.87 o
   6  13   4       15.98        3.11     12.66 o
   7  13   4       29.10        7.45     14.20 o
   8  13   4        8.09        6.69     27.06 o
   9  13   4        4.40      -17.85     17.85 o
  10  13   4        4.87      -20.20     20.20 o
  11  13   4       13.89       -2.84     16.99 o
   0  14   4      152.24       89.47     23.37 o
   1  14   4        7.25        0.43      9.78 o
   2  14   4      126.93      141.44     14.44 o
   3  14   4      166.57      201.37     16.61 o
   4  14   4       12.71       24.67     13.28 o
   5  14   4       79.76       99.56     14.62 o
   6  14   4        8.57       11.10     12.64 o
   7  14   4        0.18       22.81     15.16 o
   8  14   4       16.27       19.28     21.67 o
   9  14   4       18.61       40.96     17.34 o
  10  14   4        0.20      -14.18     15.90 o
   0  15   4       30.13       42.34     40.68 o
   1  15   4       26.83       32.26     20.01 o
   2  15   4       23.24       43.24     12.15 o
   3  15   4       18.53        5.12     12.97 o
   4  15   4       17.17        8.18     11.69 o
   5  15   4       11.57        5.97     13.54 o
   6  15   4        5.55       12.30     13.91 o
   7  15   4        2.71       -5.73     13.98 o
   8  15   4       11.80       16.59     16.07 o
   9  15   4       29.89       69.88     23.70 o
   0  16   4       34.73        0.16     26.53 o
   1  16   4        2.05        0.54     15.81 o
   2  16   4        8.75      -18.12     18.12 o
   3  16   4        6.20        3.62     11.71 o
   4  16   4        2.51       -6.85     12.12 o
   5  16   4       11.27       38.78     14.49 o
   6  16   4        4.07       -6.58     13.53 o
   7  16   4        3.56      -10.43     14.96 o
   8  16   4        1.64       12.83     17.77 o
   9  16   4        0.74      -18.52     23.59 o
   0  17   4        3.99       18.68     33.04 o
   1  17   4        1.34       14.49     22.79 o
   2  17   4       13.26       34.87     24.51 o
   3  17   4        2.94        5.94     20.73 o
   4  17   4        3.93        0.83     12.67 o
   5  17   4        1.87        8.48     25.46 o
   6  17   4       13.68       15.04     15.95 o
   7  17   4        1.42       41.20     23.94 o
   0  18   4        8.40       13.85     33.74 o
   1  18   4        3.55       -9.46     23.25 o
   2  18   4        3.45      -21.18     24.53 o
   3  18   4       21.89       -4.91     23.89 o
   4  18   4        2.36       -1.36     21.22 o
   5  18   4        5.21      -21.63     21.63 o
   6  18   4        0.15        5.33     15.41 o
   0  19   4        2.36      -13.57     34.75 o
   1  19   4        3.27      -12.32     24.43 o
   2  19   4        1.57      -13.22     24.20 o
   3  19   4        0.32       23.33     27.39 o
   4  19   4        9.30      -36.32     36.32 o
   0  20   4       10.19       86.06     42.90 o
   2   0   5       81.27       83.77     33.25 o
   4   0   5     1337.16     1310.17     49.01 o
   6   0   5      242.43      232.23     44.68 o
   8   0   5       17.01       57.05     27.32 o
  10   0   5       89.78       82.38     30.48 o
  12   0   5       27.76       27.46     31.02 o
  14   0   5        4.00      -19.93     28.32 o
   1   1   5      172.08      140.49     13.47 o
   2   1   5       62.93       54.55     11.42 o
   3   1   5      129.36      162.20     13.83 o
   4   1   5      664.47      670.13     23.95 o
   5   1   5       32.86       25.20     10.99 o
   6   1   5       71.90       98.79     15.60 o
   7   1   5       14.62       11.27     40.49 o
   8   1   5       22.44       33.62     19.64 o
   9   1   5       43.51       60.48     43.03 o
  10   1   5       83.99       82.55     35.21 o
  11   1   5        1.63      -18.45     18.45 o
  12   1   5        2.95        2.07     19.85 o
  13   1   5        1.22       16.40     20.41 o
  14   1   5       16.11        7.31     28.87 o
   1   2   5       42.40       52.79     11.57 o
   2   2   5       30.61       36.23     11.10 o
   3   2   5       21.28       21.39     10.78 o
   4   2   5      173.90      167.55     14.41 o
   5   2   5       85.69       75.01     12.25 o
   6   2   5        9.05       13.35     16.77 o
   7   2   5       63.32       54.17     20.05 o
   8   2   5        2.34        3.92     17.45 o
   9   2   5       40.78       54.68     20.57 o
  10   2   5       44.12       72.34     21.70 o
  11   2   5        1.35      -19.42     19.42 o
  12   2   5        3.69      -18.43     18.43 o
  13   2   5        6.74        1.29     22.13 o
  14   2   5       11.73       -6.40     20.60 o
   1   3   5       68.31       77.15     13.40 o
   2   3   5       16.74       36.91     22.12 o
   3   3   5       38.47       45.34     11.12 o
   4   3   5       45.86       41.19     11.81 o
   5   3   5       58.21       76.30     11.91 o
   6   3   5        8.89       11.74     13.35 o
   7   3   5       52.78       69.01     20.42 o
   8   3   5       10.65       24.56     18.51 o
   9   3   5       11.78       -0.40     19.09 o
  10   3   5        3.91       -7.64     17.90 o
  11   3   5       17.68       13.11     30.05 o
  12   3   5        5.65       30.59     20.89 o
  13   3   5        1.03       18.53     21.24 o
   1   4   5        8.85       11.45     10.53 o
   2   4   5       77.62       80.48     12.34 o
   3   4   5       15.24       13.70     10.61 o
   4   4   5       10.90       12.11     10.69 o
   5   4   5       28.18       31.87     11.05 o
   6   4   5        9.55       -2.73     21.85 o
   7   4   5        3.81        3.13     17.39 o
   8   4   5       21.19       19.62     18.80 o
   9   4   5       14.07       25.22     19.51 o
  10   4   5        7.33        2.53     25.27 o
  11   4   5        6.86       -8.38     19.32 o
  12   4   5        0.69        8.36     52.26 o
  13   4   5        0.95       19.08     35.84 o
   1   5   5       87.60      116.49     13.23 o
   2   5   5       38.89       33.73     11.07 o
   3   5   5        3.15       -8.19     10.19 o
   4   5   5       25.65       35.10     11.59 o
   5   5   5       87.61       86.76     15.81 o
   6   5   5      202.00      204.22     38.45 o
   7   5   5      151.49      147.15     23.33 o
   8   5   5       86.48      117.59     22.81 o
   9   5   5       22.90       32.13     19.89 o
  10   5   5        0.33       21.28     20.34 o
  11   5   5       31.08       59.81     22.00 o
  12   5   5       15.16       11.63     20.77 o
  13   5   5       13.88       13.37     27.05 o
   1   6   5      202.19      195.49     16.67 o
   2   6   5       18.36       14.21     11.04 o
   3   6   5       25.59       13.19     13.62 o
   4   6   5       90.04      100.60     13.63 o
   5   6   5      114.44      146.37     18.77 o
   6   6   5       65.38       59.69     16.25 o
   7   6   5      144.89      122.37     22.33 o
   8   6   5      126.93      151.60     24.81 o
   9   6   5        6.62       26.60     25.30 o
  10   6   5       52.53       49.71     22.15 o
  11   6   5        2.96        1.29     20.49 o
  12   6   5       21.28       18.72     20.49 o
  13   6   5        3.08        4.12     21.29 o
   1   7   5       15.86       11.05     17.79 o
   2   7   5       68.72       83.66     14.06 o
   3   7   5      174.00      194.94     20.14 o
   4   7   5      278.98      310.59     17.96 o
   5   7   5       48.75       57.85     18.20 o
   6   7   5       32.74       43.72     20.29 o
   7   7   5        0.66       39.99     19.92 o
   8   7   5       94.03      110.54     44.78 o
   9   7   5        0.47       12.80     19.65 o
  10   7   5       18.90        4.76     28.54 o
  11   7   5        1.53       -6.79     19.29 o
  12   7   5       43.26       26.68     22.64 o
  13   7   5        6.33       -2.60     21.18 o
   1   8   5       22.83       22.43     11.68 o
   2   8   5       63.36       69.55     13.24 o
   3   8   5       13.30       12.01     11.30 o
   4   8   5       24.39       23.84     19.10 o
   5   8   5      140.10      149.09     22.09 o
   6   8   5       96.18       72.80     45.66 o
   7   8   5        9.17       14.41     19.78 o
   8   8   5       59.08       54.76     21.21 o
   9   8   5        2.34        4.15     20.16 o
  10   8   5        0.28        2.88     19.69 o
  11   8   5       22.58       27.41     24.29 o
  12   8   5       38.01       47.17     23.34 o
   1   9   5       17.55       13.10     11.84 o
   2   9   5       59.51       44.18     14.28 o
   3   9   5       55.70       69.45     13.14 o
   4   9   5       72.49       86.17     25.07 o
   5   9   5       48.80       36.42     16.07 o
   6   9   5        2.48      -16.57     17.69 o
   7   9   5       41.65       20.76     19.81 o
   8   9   5       15.22       -0.18     19.56 o
   9   9   5        5.44        3.13     19.75 o
  10   9   5        0.97       13.93     19.72 o
  11   9   5       20.54       43.77     22.77 o
  12   9   5       13.39        2.72     21.73 o
   1  10   5       18.88       34.24     12.43 o
   2  10   5       97.57       89.83     13.94 o
   3  10   5       45.07       30.44     15.40 o
   4  10   5        0.47      -11.93     18.29 o
   5  10   5        4.16      -12.65     14.45 o
   6  10   5        1.75        3.89     17.80 o
   7  10   5        5.38      -11.30     18.85 o
   8  10   5       23.07       39.76     20.91 o
   9  10   5        4.53       -6.42     19.98 o
  10  10   5        5.37      -18.87     18.87 o
  11  10   5        2.78       14.62     37.21 o
   1  11   5       11.07       12.10     12.42 o
   2  11   5       14.27       -5.52     14.63 o
   3  11   5        3.45        2.98     20.39 o
   4  11   5       24.95       17.07     15.92 o
   5  11   5        6.46       -7.94     15.45 o
   6  11   5       12.75       -9.69     18.00 o
   7  11   5        1.80       25.59     32.72 o
   8  11   5        3.38       -2.46     20.77 o
   9  11   5        0.77       -2.56     27.45 o
  10  11   5        1.34      -21.36     21.36 o
  11  11   5       16.36       34.95     27.96 o
   1  12   5       42.21       42.88     13.48 o
   2  12   5        6.22       -4.53     21.16 o
   3  12   5       88.30       93.91     20.95 o
   4  12   5        0.69      -14.60     14.60 o
   5  12   5       54.79       35.17     25.65 o
   6  12   5       57.04       67.20     22.44 o
   7  12   5        0.73       -1.75     22.23 o
   8  12   5        0.60       35.30     22.65 o
   9  12   5        2.92      -16.62     21.07 o
  10  12   5        2.22      -21.07     21.07 o
   1  13   5       51.66       87.80     18.21 o
   2  13   5       26.13       21.65     16.65 o
   3  13   5       81.79       75.34     18.26 o
   4  13   5       45.59       87.07     26.32 o
   5  13   5       35.76       70.32     22.79 o
   6  13   5       31.71       18.97     25.33 o
   7  13   5       16.36        5.46     21.21 o
   8  13   5        9.15       22.47     35.11 o
   9  13   5        8.15       26.59     23.80 o
  10  13   5        7.56        2.71     22.97 o
   1  14   5      102.97       97.26     19.64 o
   2  14   5        3.44        5.07     21.24 o
   3  14   5       66.37       71.00     31.12 o
   4  14   5      111.18      102.47     20.75 o
   5  14   5       45.01       32.20     22.04 o
   6  14   5        0.27        4.57     20.59 o
   7  14   5       12.99       58.43     24.68 o
   8  14   5        1.82        4.42     21.76 o
   9  14   5        1.70       -2.20     25.20 o
   1  15   5       13.90        7.02     21.93 o
   2  15   5       37.38       27.59     17.61 o
   3  15   5        9.76        8.41     17.02 o
   4  15   5       21.10       19.49     18.23 o
   5  15   5        2.34       -4.87     20.40 o
   6  15   5        0.48        1.26     22.41 o
   7  15   5       16.61        7.03     22.55 o
   8  15   5        2.28       27.66     30.03 o
   1  16   5       12.35       -5.86     23.11 o
   2  16   5        7.95        3.54     23.32 o
   3  16   5        6.79       13.72     18.36 o
   4  16   5        1.65      -16.51     20.57 o
   5  16   5        9.93      -22.51     29.86 o
   6  16   5        0.58      -21.32     21.32 o
   7  16   5       10.94       -9.32     23.00 o
   1  17   5       13.68      -15.49     27.41 o
   2  17   5        2.52       36.55     25.35 o
   3  17   5        0.16        0.18     25.07 o
   4  17   5        2.46        3.45     22.92 o
   5  17   5        2.62       18.97     24.05 o
   6  17   5        0.65      -19.66     19.66 o
   1  18   5        0.10       23.61     26.30 o
   2  18   5        1.51      -24.75     24.75 o
   3  18   5        8.69      -23.09     35.65 o
   4  18   5        3.33       -5.01     40.93 o
   0   0   6     1122.52     1023.21     65.99 o
   2   0   6      257.02      222.44     26.58 o
   4   0   6      117.97      157.50     21.40 o
   6   0   6      433.06      412.23     46.18 o
   8   0   6        5.13       38.89     28.20 o
  10   0   6        9.30       -4.67     30.22 o
  12   0   6        7.86      -19.59     29.49 o
   0   1   6      122.00       74.05     20.23 o
   1   1   6       41.07       35.32     12.48 o
   2   1   6      233.96      225.41     24.82 o
   3   1   6       37.53       26.88     17.04 o
   4   1   6      280.51      307.75     18.73 o
   5   1   6      136.45      155.95     24.11 o
   6   1   6       43.83       37.26     31.99 o
   7   1   6        9.23       46.16     21.00 o
   8   1   6       19.03       37.20     21.47 o
   9   1   6       28.32       29.14     21.20 o
  10   1   6        4.45        1.23     21.23 o
  11   1   6       11.46       25.22     52.07 o
  12   1   6        5.40        9.07     22.52 o
   0   2   6      120.82      141.98     21.75 o
   1   2   6       13.73       22.89     12.51 o
   2   2   6       12.44        9.95     12.07 o
   3   2   6       46.82       78.67     13.81 o
   4   2   6       28.12       13.42     12.61 o
   5   2   6        8.29       27.87     20.66 o
   6   2   6       41.42       42.13     25.22 o
   7   2   6        1.23        8.20     19.61 o
   8   2   6       21.26       12.48     20.07 o
   9   2   6        4.63       13.43     20.32 o
  10   2   6       18.61       32.77     22.26 o
  11   2   6        1.17        2.05     21.36 o
  12   2   6        0.23       -0.31     23.29 o
   0   3   6       16.83       28.13     18.07 o
   1   3   6       32.89       42.69     12.92 o
   2   3   6       13.63        6.83     12.23 o
   3   3   6        3.16        3.15     14.39 o
   4   3   6       11.77        5.92     12.15 o
   5   3   6       11.96        5.72     19.32 o
   6   3   6       26.21       35.76     20.16 o
   7   3   6       18.37       67.82     22.14 o
   8   3   6        2.70       21.30     25.22 o
   9   3   6       11.72       12.38     29.36 o
  10   3   6       12.74       25.97     21.73 o
  11   3   6        1.33       42.85     22.93 o
  12   3   6        5.16       66.22     25.39 o
   0   4   6       30.52       10.07     16.30 o
   1   4   6        2.89       10.19     20.15 o
   2   4   6       24.03       24.43     12.22 o
   3   4   6       17.28        5.53     11.97 o
   4   4   6        4.43        7.38     19.47 o
   5   4   6       15.61        4.36     19.10 o
   6   4   6       23.84      -14.62     19.23 o
   7   4   6       17.97       19.76     28.92 o
   8   4   6        1.40        8.91     21.99 o
   9   4   6        0.75       19.27     20.88 o
  10   4   6       12.45       28.14     23.13 o
  11   4   6        0.22      -14.48     20.94 o
  12   4   6        8.94       19.15     23.42 o
   0   5   6       93.16      120.61     21.44 o
   1   5   6       88.86       93.60     14.32 o
   2   5   6       15.28       18.91     15.22 o
   3   5   6        5.73      -11.78     15.86 o
   4   5   6       72.17       72.90     24.40 o
   5   5   6        9.45        3.76     18.66 o
   6   5   6       56.86       81.83     22.69 o
   7   5   6       13.77        0.66     20.40 o
   8   5   6        5.15       28.80     21.70 o
   9   5   6       30.36       41.38     23.03 o
  10   5   6       18.88       11.89     22.25 o
  11   5   6        7.25       13.68     22.42 o
  12   5   6       20.37       63.11     25.34 o
   0   6   6      214.48      247.28     36.44 o
   1   6   6       33.38       51.42     13.41 o
   2   6   6       69.15       53.32     12.90 o
   3   6   6       35.41       15.69     18.52 o
   4   6   6       75.95       98.30     22.45 o
   5   6   6      150.60      189.10     31.49 o
   6   6   6       55.80       51.69     22.56 o
   7   6   6        4.46      -15.85     19.20 o
   8   6   6       29.92       52.97     22.20 o
   9   6   6       12.25       -3.63     20.68 o
  10   6   6       10.56       17.89     23.17 o
  11   6   6       10.96       20.12     23.93 o
  12   6   6        6.83       31.92     24.44 o
   0   7   6       86.80       61.56     20.17 o
   1   7   6        4.07       32.69     12.75 o
   2   7   6      130.98      154.57     22.73 o
   3   7   6       84.09       72.14     26.90 o
   4   7   6       70.97       59.27     17.66 o
   5   7   6        1.18       17.39     19.80 o
   6   7   6      100.09      110.85     24.61 o
   7   7   6       34.85       59.23     22.49 o
   8   7   6       18.27       52.15     24.12 o
   9   7   6       39.57       49.27     22.99 o
  10   7   6        0.05      -20.35     20.35 o
  11   7   6        8.90       13.25     23.71 o
   0   8   6      239.74      259.05     26.11 o
   1   8   6        8.89       13.29     12.97 o
   2   8   6       18.96       18.36     12.96 o
   3   8   6       21.42       30.38     16.15 o
   4   8   6      100.63      112.20     18.69 o
   5   8   6       47.39       76.66     23.33 o
   6   8   6      198.57      164.48     26.40 o
   7   8   6        7.92       12.88     20.60 o
   8   8   6       29.15        8.91     21.10 o
   9   8   6        7.31       -7.09     20.33 o
  10   8   6        2.21       21.51     23.49 o
  11   8   6        4.87      -22.24     22.24 o
   0   9   6        7.84        3.16     18.13 o
   1   9   6       30.90       48.41     14.17 o
   2   9   6       31.27       19.78     16.30 o
   3   9   6       26.72       40.44     29.32 o
   4   9   6       10.57       10.89     16.85 o
   5   9   6       21.51       44.55     41.25 o
   6   9   6       23.02       28.58     21.90 o
   7   9   6       15.12        8.13     20.65 o
   8   9   6        8.55       11.76     45.05 o
   9   9   6       11.81       20.05     22.45 o
  10   9   6        6.46      -15.20     45.62 o
  11   9   6        5.02        3.36     24.54 o
   0  10   6       22.02       10.59     22.10 o
   1  10   6        1.15      -14.00     14.00 o
   2  10   6        4.49       -0.15     14.81 o
   3  10   6       16.38       28.00     16.43 o
   4  10   6        6.85        7.70     15.45 o
   5  10   6        3.99      -11.78     20.23 o
   6  10   6        1.92       11.67     20.16 o
   7  10   6       15.17       22.67     20.60 o
   8  10   6       17.20      -24.79     30.30 o
   9  10   6        1.10       22.37     23.17 o
  10  10   6       15.04       41.42     33.72 o
   0  11   6        3.77       -3.51     18.18 o
   1  11   6       15.27       43.82     17.01 o
   2  11   6        4.02      -13.21     18.05 o
   3  11   6        7.68       -1.03     18.02 o
   4  11   6       10.78      -19.33     19.33 o
   5  11   6        3.34       41.65     22.43 o
   6  11   6        0.09       13.97     55.73 o
   7  11   6        4.44       -9.48     21.39 o
   8  11   6       10.62        8.85     22.25 o
   9  11   6       12.17       24.70     28.02 o
   0  12   6       16.10      -22.49     24.78 o
   1  12   6        6.24       -5.93     15.82 o
   2  12   6       17.48       -8.81     17.27 o
   3  12   6       27.10       20.83     17.05 o
   4  12   6        2.75      -11.49     22.25 o
   5  12   6       53.61       43.06     22.52 o
   6  12   6        6.41      -10.77     21.43 o
   7  12   6        4.66       40.62     35.89 o
   8  12   6        8.30       26.74     22.64 o
   9  12   6       18.36      -22.25     22.25 o
   0  13   6       69.41       61.22     35.79 o
   1  13   6       14.37       40.96     23.39 o
   2  13   6        1.89       -6.01     23.75 o
   3  13   6       35.67       40.10     18.15 o
   4  13   6        1.97        5.25     20.35 o
   5  13   6       40.61       50.85     23.80 o
   6  13   6       27.00       50.87     24.62 o
   7  13   6       15.54       24.45     23.42 o
   8  13   6        3.84      -21.53     21.53 o
   0  14   6        1.23      -17.55     27.58 o
   1  14   6        2.48       -4.58     21.62 o
   2  14   6       11.22      -12.83     28.96 o
   3  14   6       17.66       -4.21     17.80 o
   4  14   6       29.82       69.27     25.39 o
   5  14   6       31.30       10.47     24.07 o
   6  14   6       12.55      -24.41     24.41 o
   7  14   6        9.01       19.92     24.60 o
   0  15   6       11.28       26.35     32.77 o
   1  15   6       12.42      -23.31     33.17 o
   2  15   6       46.96       41.22     26.11 o
   3  15   6       27.63       31.04     36.18 o
   4  15   6        4.11       18.03     26.58 o
   5  15   6        3.28        5.85     28.34 o
   6  15   6       22.04       56.73     27.61 o
   0  16   6       19.89       11.76     35.59 o
   1  16   6        6.07      -10.81     24.75 o
   2  16   6        4.70       -0.26     24.72 o
   3  16   6        8.27      -12.08     35.43 o
   4  16   6        5.97       -7.83     37.61 o
   0  17   6        2.21        8.41     37.95 o
   1  17   6        6.42      -21.58     26.13 o
   2  17   6        1.64      -34.87     36.60 o
   2   0   7       19.38       18.26     41.28 o
   4   0   7       74.12       61.76     32.99 o
   6   0   7      152.50      101.52     35.01 o
   8   0   7       46.55      101.82     38.09 o
  10   0   7       13.51       18.66     34.38 o
   1   1   7       20.61        6.88     13.19 o
   2   1   7       87.53       68.12     17.74 o
   3   1   7       10.93       31.30     16.24 o
   4   1   7      162.06      146.53     35.47 o
   5   1   7       38.98       57.31     22.85 o
   6   1   7       66.83       92.95     25.19 o
   7   1   7       50.01       28.87     44.77 o
   8   1   7       40.95       15.65     22.94 o
   9   1   7        4.95        4.11     37.03 o
  10   1   7       21.86       14.80     32.92 o
  11   1   7        2.29      -13.75     23.37 o
   1   2   7        1.37      -10.52     12.48 o
   2   2   7       50.82       89.69     15.68 o
   3   2   7       33.93       24.42     16.74 o
   4   2   7       17.89      -12.09     20.38 o
   5   2   7        5.56       -4.52     35.53 o
   6   2   7       20.59      -32.41     34.57 o
   7   2   7       25.87       24.29     43.61 o
   8   2   7       32.85       -4.24     21.39 o
   9   2   7        8.85       14.70     25.80 o
  10   2   7        8.37      -10.47     22.44 o
  11   2   7        3.26       -0.50     28.41 o
   1   3   7       17.79       17.70     13.36 o
   2   3   7        9.17       14.60     13.68 o
   3   3   7        5.55       -8.31     14.93 o
   4   3   7        9.59        2.07     39.41 o
   5   3   7        4.51       -8.60     21.70 o
   6   3   7       14.96        1.48     22.78 o
   7   3   7        0.60       29.08     22.38 o
   8   3   7        3.86       -9.65     22.12 o
   9   3   7        1.51        5.06     22.71 o
  10   3   7        2.77        9.04     40.50 o
  11   3   7       18.87       58.39     27.19 o
   1   4   7        5.15        7.19     12.80 o
   2   4   7        9.39       12.90     13.34 o
   3   4   7        3.66       -1.22     15.43 o
   4   4   7        3.74       16.00     19.95 o
   5   4   7       15.66       46.74     30.73 o
   6   4   7       11.49       52.41     24.37 o
   7   4   7        8.53       13.34     23.77 o
   8   4   7        5.47      -17.50     26.55 o
   9   4   7        1.30       23.69     41.40 o
  10   4   7        1.73       -7.47     30.85 o
   1   5   7       16.47       33.82     13.71 o
   2   5   7        3.95        8.79     14.81 o
   3   5   7        9.02      -15.26     15.26 o
   4   5   7       46.49       43.05     21.57 o
   5   5   7       25.45       32.88     21.61 o
   6   5   7       27.92        4.14     21.92 o
   7   5   7       33.37       35.45     24.10 o
   8   5   7        6.34       -5.82     42.18 o
   9   5   7       16.30       33.21     25.12 o
  10   5   7       14.03       31.04     25.20 o
   1   6   7       62.84       49.78     14.13 o
   2   6   7        5.38       32.53     16.91 o
   3   6   7       58.26       35.82     17.85 o
   4   6   7      127.62      137.84     26.49 o
   5   6   7       53.42       93.68     25.90 o
   6   6   7       25.82       45.40     23.35 o
   7   6   7       21.18        3.60     27.30 o
   8   6   7        1.24      -19.42     19.42 o
   9   6   7       14.26       15.21     24.70 o
  10   6   7       27.43       95.74     28.79 o
   1   7   7       15.65       19.61     16.70 o
   2   7   7        5.41        3.36     15.69 o
   3   7   7       33.15       31.51     16.87 o
   4   7   7      135.80      196.77     27.95 o
   5   7   7       13.13        2.36     20.57 o
   6   7   7       25.00        8.98     22.30 o
   7   7   7        2.55       -4.58     35.88 o
   8   7   7        0.11       42.62     25.43 o
   9   7   7        0.63       15.63     24.90 o
  10   7   7       28.54       54.71     28.14 o
   1   8   7       13.50       15.29     16.50 o
   2   8   7        5.04       19.98     19.50 o
   3   8   7       33.98       34.21     17.65 o
   4   8   7      117.37      124.75     45.06 o
   5   8   7        5.36       -2.86     19.48 o
   6   8   7        2.16      -20.58     20.58 o
   7   8   7        5.61        1.73     29.79 o
   8   8   7        9.87       -7.86     23.11 o
   9   8   7        6.70       23.31     25.41 o
   1   9   7       15.12        9.71     17.14 o
   2   9   7       11.59        5.21     16.68 o
   3   9   7       12.23       11.75     50.06 o
   4   9   7       11.06       -5.31     27.65 o
   5   9   7        9.27       17.91     37.87 o
   6   9   7        3.01        1.43     22.74 o
   7   9   7       11.15      -21.83     21.83 o
   8   9   7        0.14       -9.90     23.46 o
   9   9   7        0.90      -21.15     24.30 o
   1  10   7        6.74      -20.74     21.51 o
   2  10   7       10.78        6.67     17.38 o
   3  10   7        7.64        4.09     20.62 o
   4  10   7        0.94       11.06     21.39 o
   5  10   7       14.95       -6.50     22.03 o
   6  10   7        6.19        6.58     22.57 o
   7  10   7        5.78       14.41     24.94 o
   8  10   7        3.82       12.46     25.21 o
   1  11   7        0.37       23.72     35.66 o
   2  11   7        3.66       -0.87     17.93 o
   3  11   7        5.79      -19.49     41.05 o
   4  11   7        2.54       49.38     23.87 o
   5  11   7        1.63       -4.44     34.14 o
   6  11   7        5.17       -4.06     47.88 o
   7  11   7        8.59      -23.61     23.61 o
   1  12   7       16.17       13.04     25.40 o
   2  12   7       12.04       -0.66     25.41 o
   3  12   7        8.31       18.96     23.05 o
   4  12   7        0.59       -4.64     35.32 o
   5  12   7       19.91       36.41     28.26 o
   6  12   7       10.11       33.37     27.04 o
   1  13   7       37.36       24.47     26.22 o
   2  13   7        2.53      -11.23     36.66 o
   3  13   7       19.35       56.97     41.25 o
   4  13   7        4.20       12.87     24.08 o
   5  13   7       33.56       67.75     27.86 o
   1  14   7       11.28       18.34     24.25 o
   2  14   7       10.46       10.43     34.18 o
   3  14   7        1.88      -36.26     36.26 o
   4  14   7       19.92      -15.92     35.93 o
   1  15   7       11.14      -23.47     23.47 o
   0   0   8      116.10      164.98     37.44 o
   2   0   8       12.44       19.33     31.16 o
   4   0   8       21.94       62.08     34.73 o
   6   0   8      102.22       67.40     36.64 o
   8   0   8        0.55      -31.75     31.75 o
   0   1   8      126.90      105.39     25.02 o
   1   1   8       24.26       40.57     15.62 o
   2   1   8        4.03       -2.49     19.36 o
   3   1   8        2.95       -6.60     31.23 o
   4   1   8       24.29      -20.13     20.13 o
   5   1   8       29.12       64.35     28.10 o
   6   1   8      116.25      131.46     28.27 o
   7   1   8        1.76        7.24     24.97 o
   8   1   8       10.06       -7.08     24.97 o
   9   1   8       15.55       10.70     45.09 o
   0   2   8       58.41       78.80     23.93 o
   1   2   8        4.51       -5.77     20.20 o
   2   2   8        0.94       -7.97     21.16 o
   3   2   8        8.60        1.10     21.10 o
   4   2   8       11.57        1.32     22.83 o
   5   2   8       18.46      -10.47     21.52 o
   6   2   8       26.61       19.98     22.62 o
   7   2   8        2.21       -0.71     24.21 o
   8   2   8        0.09       -4.45     23.59 o
   9   2   8        0.65        7.71     28.07 o
   0   3   8       21.08       35.57     22.40 o
   1   3   8       16.18       23.82     17.95 o
   2   3   8       13.70       40.87     22.63 o
   3   3   8       16.08      -10.82     29.23 o
   4   3   8        7.30       19.27     22.33 o
   5   3   8        1.64      -10.50     22.35 o
   6   3   8        9.50        5.09     39.35 o
   7   3   8        1.51        7.49     51.69 o
   8   3   8        1.68       -3.56     24.88 o
   0   4   8       14.93        6.06     19.32 o
   1   4   8        0.97       -8.21     21.26 o
   2   4   8        6.07      -19.66     33.88 o
   3   4   8        4.36       22.51     22.77 o
   4   4   8        9.12        8.36     28.17 o
   5   4   8        2.87        3.68     45.35 o
   6   4   8        6.43       23.48     24.16 o
   7   4   8        3.04       21.03     25.02 o
   8   4   8        7.73       -5.14     24.60 o
   0   5   8        7.37       13.71     31.44 o
   1   5   8        4.18        3.15     16.66 o
   2   5   8       29.82       49.20     22.21 o
   3   5   8        8.87       23.46     23.73 o
   4   5   8       27.09       85.28     26.59 o
   5   5   8       15.86      -11.93     25.14 o
   6   5   8        3.10        9.64     24.71 o
   7   5   8        2.30        9.72     52.10 o
   8   5   8        6.44        2.16     44.07 o
   0   6   8       30.33      -22.41     31.24 o
   1   6   8        0.94       -1.96     17.52 o
   2   6   8       66.33       50.12     24.32 o
   3   6   8       45.14       57.82     25.38 o
   4   6   8        5.88      -20.79     21.87 o
   5   6   8       22.26       20.73     24.87 o
   6   6   8       14.74       38.56     26.20 o
   7   6   8        1.45      -31.94     44.15 o
   8   6   8        1.06       16.20     25.71 o
   0   7   8        0.06       38.63     34.00 o
   1   7   8        1.13        8.21     21.10 o
   2   7   8      117.28      143.34     28.34 o
   3   7   8       13.13       12.48     37.69 o
   4   7   8       16.94      -21.05     21.05 o
   5   7   8       14.16       -4.32     61.62 o
   6   7   8       17.34       45.32     27.31 o
   7   7   8        1.77        0.53     24.80 o
   0   8   8       37.12       48.64     35.51 o
   1   8   8        3.15      -26.01     30.43 o
   2   8   8       77.91       61.12     38.81 o
   3   8   8       13.87       -6.37     21.04 o
   4   8   8        8.89       75.88     32.97 o
   5   8   8        4.19        5.28     23.73 o
   6   8   8        2.39       12.07     28.93 o
   7   8   8        4.44        5.75     48.31 o
   0   9   8        0.58       21.36     35.15 o
   1   9   8       10.02       23.74     25.90 o
   2   9   8        6.55      -18.96     32.73 o
   3   9   8        6.28       43.73     25.41 o
   4   9   8        7.52      -22.79     22.79 o
   5   9   8        1.68        8.92     23.41 o
   6   9   8        3.81       10.00     26.75 o
   0  10   8        9.08       38.41     38.41 o
   1  10   8        0.84       -5.33     24.83 o
   2  10   8        2.52       30.60     37.69 o
   3  10   8        5.32      -33.64     33.64 o
   4  10   8        1.95       11.90     26.30 o
   5  10   8        0.36        5.92     25.86 o
   0  11   8        0.36       36.62     40.50 o
   1  11   8        8.17       41.13     40.08 o
   2  11   8        0.14      -33.18     33.18 o
   3  11   8        0.55        5.54     36.58 o
   4  11   8        0.88      -11.80     36.96 o
   0  12   8        2.90       -0.02     37.87 o
   1  12   8        4.59       71.04     41.61 o
   2  12   8        0.12       17.70     38.75 o
   2   0   9       24.91      -18.04     32.65 o
   4   0   9        9.64      -23.11     32.17 o
   6   0   9        9.36        9.76     35.87 o
   1   1   9        3.17       -2.86     33.36 o
   2   1   9       14.46      -13.01     47.66 o
   3   1   9        3.34       -7.81     23.89 o
   4   1   9        0.93       40.33     30.04 o
   5   1   9        0.40        7.22     25.03 o
   6   1   9       11.88       18.04     26.64 o
   1   2   9        2.28       22.06     34.59 o
   2   2   9       23.38       26.92     27.65 o
   3   2   9        3.91       41.75     24.83 o
   4   2   9        2.75        8.95     24.03 o
   5   2   9        0.86       11.14     25.55 o
   1   3   9        2.72      -18.84     32.07 o
   2   3   9        1.86      -12.03     24.04 o
   3   3   9        0.24        3.23     22.95 o
   4   3   9        2.49        1.19     24.71 o
   5   3   9        3.01       -5.24     24.78 o
   1   4   9       13.42       61.10     39.28 o
   2   4   9        9.23       13.55     35.79 o
   3   4   9        0.61       -4.46     23.66 o
   4   4   9        1.85        7.34     25.28 o
   5   4   9        4.67       -6.41     24.95 o
   1   5   9       26.70       10.23     38.17 o
   2   5   9        1.02       15.90     36.26 o
   3   5   9       19.16      -14.78     24.18 o
   4   5   9       20.55       -9.63     25.31 o
   1   6   9       12.34      -27.28     36.50 o
   2   6   9        5.14       68.12     41.03 o
   3   6   9       22.28       98.06     40.75 o
   4   6   9       42.87       21.11     27.60 o
   1   7   9       12.79      -16.25     38.37 o
   2   7   9       10.14       45.90     40.42 o
   3   7   9        6.23       62.31     40.93 o
   1   8   9       11.01      -37.02     37.02 o
 
